# Supplementary material for: Prionospio from the coast of the Iberian Peninsula, with the description of two new species (Annelida, Spionidae)
Source: Zookeys. 2018 Dec 20;(810):1–18. doi: 10.3897/zookeys.810.26910 (PMC6308225; doi:10.3897/zookeys.810.26910)
Supplement: XML Treatment for Prionospio caspersi [file zookeys.810.26910-treatment1.xml]

<!DOCTYPE tp:taxon-treatment
  PUBLIC "-//TaxonX//DTD Taxonomic Treatment Publishing DTD v0 20100105//EN" "tax-treatment-NSO.dtd">
<tp:taxon-treatment xmlns:tp="http://www.plazi.org/taxpub"><tp:treatment-meta><kwd-group><label>Taxon classification</label><kwd><named-content xmlns:xlink="http://www.w3.org/1999/xlink" content-type="kingdom">Animalia</named-content></kwd><kwd><named-content xmlns:xlink="http://www.w3.org/1999/xlink" content-type="order">Spionida</named-content></kwd><kwd><named-content xmlns:xlink="http://www.w3.org/1999/xlink" content-type="family">Spionidae</named-content></kwd></kwd-group><mixed-citation publication-type="journal"><person-group><name><surname>elgado-Blas</surname><given-names>Víctor Hugo</given-names></name><name><surname>íaz-Díaz</surname><given-names>Óscar</given-names></name><name><surname>iéitez</surname><given-names>José M.</given-names></name></person-group><article-title><italic><tp:taxon-name><tp:taxon-name-part taxon-name-part-type="genus" reg="Prionospio">Prionospio</tp:taxon-name-part></tp:taxon-name></italic> from the coast of the Iberian Peninsula, with the description of two new species (<tp:taxon-name><tp:taxon-name-part taxon-name-part-type="phylum">Annelida</tp:taxon-name-part></tp:taxon-name>, <tp:taxon-name><tp:taxon-name-part taxon-name-part-type="family">Spionidae</tp:taxon-name-part></tp:taxon-name>)</article-title><source>Zookeys</source><day>20</day><month>12</month><year>2018</year><volume>2018</volume><issue>810</issue><fpage>1</fpage><lpage>18</lpage><pub-id pub-id-type="doi">10.3897/zookeys.810.26910</pub-id></mixed-citation></tp:treatment-meta><tp:nomenclature><tp:taxon-name>
                <tp:taxon-name-part taxon-name-part-type="genus" reg="Prionospio">Prionospio</tp:taxon-name-part>
                <tp:taxon-name-part taxon-name-part-type="species" reg="caspersi">caspersi</tp:taxon-name-part>
              </tp:taxon-name><tp:taxon-authority>Laubier, 1962</tp:taxon-authority><tp:nomenclature-citation-list><tp:nomenclature-citation><tp:taxon-name>
                    <tp:taxon-name-part taxon-name-part-type="genus" reg="Prionospio">Prionospio</tp:taxon-name-part>
                    <tp:taxon-name-part taxon-name-part-type="species" reg="caspersi">caspersi</tp:taxon-name-part>
                  </tp:taxon-name><comment>Laubier, 1962:135–148, figs 1–3.</comment></tp:nomenclature-citation><tp:nomenclature-citation><tp:taxon-name><tp:taxon-name-part taxon-name-part-type="genus" reg="Prionospio">Prionospio</tp:taxon-name-part> (<tp:taxon-name-part taxon-name-part-type="subgenus" reg="Prionospio">Prionospio</tp:taxon-name-part>) <tp:taxon-name-part taxon-name-part-type="species" reg="caspersi">caspersi</tp:taxon-name-part></tp:taxon-name><comment>: <xref ref-type="bibr" rid="B16">Imajima 1990</xref>: 111–114, figs 4–5; <xref ref-type="bibr" rid="B5">Dagli and Çinar 2009</xref>: 3.</comment></tp:nomenclature-citation></tp:nomenclature-citation-list></tp:nomenclature><tp:treatment-sec sec-type="material" id="SECID0E4NAC"><title>Material examined.</title><p>Mediterranean Sea. Valencia: 3 specimens (<named-content xmlns:xlink="http://www.w3.org/1999/xlink" content-type="dwc:institutional_code" xlink:type="simple">MNCNM</named-content> 16.01/4313), <named-content xmlns:xlink="http://www.w3.org/1999/xlink" content-type="dwc:verbatimCoordinates" xlink:type="simple"><named-content content-type="geo-json" specific-use="{&#34;type&#34;:&#34;Point&#34;,&#34;coordinates&#34;:[-0.176944,39.721111]}" id="NCID0ELOAC" xlink:type="simple">39°43'16"N, 0°10'37"W</named-content></named-content>, coll. G San Martín, April 1998. 1 specimen (<named-content xmlns:xlink="http://www.w3.org/1999/xlink" content-type="dwc:institutional_code" xlink:type="simple">MNCNM</named-content> 16.01/9834), Denia, Alicante, <named-content xmlns:xlink="http://www.w3.org/1999/xlink" content-type="dwc:verbatimCoordinates" xlink:type="simple"><named-content content-type="geo-json" specific-use="{&#34;type&#34;:&#34;Point&#34;,&#34;coordinates&#34;:[0.093611,38.854722]}" id="NCID0EYOAC" xlink:type="simple">38°51'17"N, 0°5'37"E</named-content></named-content>, coll. G San Martín, December 1997. 1 specimen (<named-content xmlns:xlink="http://www.w3.org/1999/xlink" content-type="dwc:institutional_code" xlink:type="simple">MNCNM</named-content> 16.01/9836), Denia, Alicante, <named-content xmlns:xlink="http://www.w3.org/1999/xlink" content-type="dwc:verbatimCoordinates" xlink:type="simple"><named-content content-type="geo-json" specific-use="{&#34;type&#34;:&#34;Point&#34;,&#34;coordinates&#34;:[0.093611,38.854722]}" id="NCID0EFPAC" xlink:type="simple">38°51'17"N, 0°5'37"E</named-content></named-content>, coll G San Martín, December 1997.</p></tp:treatment-sec><tp:treatment-sec sec-type="description" id="SECID0EKPAC"><title>Description.</title><p>Incomplete specimens, 5.5–8.5 mm long for 30–50 chaetigers, 0.5 mm wide. Prostomium triangular, slightly truncate to convex anteriorly, poste<!--PageBreak-->riorly tapered, with narrow caruncle extending to posterior edge of chaetiger I. Two pairs of small black subdermal eyes. Peristomium short, fused dorsally with chaetiger I. Four pairs of branchiae present on chaetigers II–V; pairs 1–3 apinnate, densely ciliated laterally; pair four with numerous digitiform pinnules, on lateral and posterior faces of stems, and naked, smooth distal tips. Notopodial postchaetal lamellae largest in branchial region, lamellae triangular; neuropodial lamellae lanceolate; high dorsal crest across dorsum on chaetiger VII. Sabre chaetae from chaetiger XI, neuropodial hooded hooks from chaetigers XVI–XVII; notopodial hooded hooks from chaetigers XXXII–XXXIII. All hooks with one tooth above main tooth.</p></tp:treatment-sec><tp:treatment-sec sec-type="remarks" id="SECID0ESPAC"><title>Remarks.</title><p>The specimens examined in this study agree with the original and subsequent descriptions of the species (<xref ref-type="bibr" rid="B17">Laubier 1962</xref>, <xref ref-type="bibr" rid="B16">Imajima 1990</xref>, <xref ref-type="bibr" rid="B5">Dagli and Çinar 2009</xref>). However, there is a slight difference between our specimens and Dagli and Çinar’s specimens: the sabre chaetae were reported as present from chaetiger X by <xref ref-type="bibr" rid="B5">Dagli and Çinar (2009)</xref> whereas they first appear on chaetiger XI in our specimens. There are a few further differences between the specimens examined here and the description given by <xref ref-type="bibr" rid="B16">Imajima (1990)</xref>. <xref ref-type="bibr" rid="B16">Imajima (1990)</xref> described the prostomium as being broadly flared anteriorly, with a slight medial indentation and unilimbate chaetae, whereas the specimens in this study have a narrower prostomium that is slightly truncate to convex anteriorly, with bilimbate chaetae. Due, to these morphological differences, the identity of the specimens recorded as <italic><tp:taxon-name><tp:taxon-name-part taxon-name-part-type="genus" reg="Prionospio">P.</tp:taxon-name-part><tp:taxon-name-part taxon-name-part-type="species" reg="caspersi">caspersi</tp:taxon-name-part></tp:taxon-name></italic> from Japan by <xref ref-type="bibr" rid="B16">Imajima (1990)</xref> should be verified.</p></tp:treatment-sec><tp:treatment-sec sec-type="habitat" id="SECID0EABAE"><title>Habitat.</title><p><italic><tp:taxon-name><tp:taxon-name-part taxon-name-part-type="genus" reg="Zostera">Zostera</tp:taxon-name-part><tp:taxon-name-part taxon-name-part-type="species" reg="marina">marina</tp:taxon-name-part></tp:taxon-name></italic>, sand, muddy sand, depth 3–68 m.</p></tp:treatment-sec><tp:treatment-sec sec-type="distribution" id="SECID0ERBAE"><title>Distribution.</title><p>Mediterranean Sea: Italy, Venetian Lagoon (type locality); Southern coast of Turkey; Black Sea; Iberian coasts: Aveiro (Portugal), Catalonia, Valencia, Denia (Alicante); Pacific Ocean: Japan.</p></tp:treatment-sec><ref-list><ref id="B16"><mixed-citation xmlns:xlink="http://www.w3.org/1999/xlink" xlink:type="simple"><person-group><name name-style="western"><surname>Imajima</surname><given-names>M</given-names></name></person-group> (<year>1990</year>) <article-title><tp:taxon-name><tp:taxon-name-part taxon-name-part-type="family">Spionidae</tp:taxon-name-part></tp:taxon-name> (<tp:taxon-name><tp:taxon-name-part taxon-name-part-type="phylum">Annelida</tp:taxon-name-part></tp:taxon-name>, <tp:taxon-name><tp:taxon-name-part taxon-name-part-type="class">Polychaeta</tp:taxon-name-part></tp:taxon-name>) from Japan IV. The genus <tp:taxon-name><tp:taxon-name-part taxon-name-part-type="genus">Prionospio</tp:taxon-name-part> (<tp:taxon-name-part taxon-name-part-type="subgenus">Prionospio</tp:taxon-name-part>)</tp:taxon-name>.</article-title><source>Bulletin of the National Science Museum Series A (Zoology)</source><volume>16</volume>: <fpage>105</fpage>–<lpage>140</lpage>.</mixed-citation></ref><ref id="B5"><mixed-citation xmlns:xlink="http://www.w3.org/1999/xlink" xlink:type="simple"><person-group><name name-style="western"><surname>Dagli</surname><given-names>E</given-names></name><name name-style="western"><surname>Çinar</surname><given-names>ME</given-names></name></person-group> (<year>2009</year>) <article-title>Species of the subgenera <italic><tp:taxon-name><tp:taxon-name-part taxon-name-part-type="genus">Aquilaspio</tp:taxon-name-part></tp:taxon-name></italic> and <italic><tp:taxon-name><tp:taxon-name-part taxon-name-part-type="genus">Prionospio</tp:taxon-name-part></tp:taxon-name></italic> (<tp:taxon-name><tp:taxon-name-part taxon-name-part-type="class">Polychaeta</tp:taxon-name-part></tp:taxon-name>: <tp:taxon-name><tp:taxon-name-part taxon-name-part-type="family">Spionidae</tp:taxon-name-part></tp:taxon-name>: <italic><tp:taxon-name><tp:taxon-name-part taxon-name-part-type="genus">Prionospio</tp:taxon-name-part></tp:taxon-name></italic>) from the southern coast of Turkey (Levantine Sea, eastern Mediterranean), with description of a new species and two new reports for the Mediterranean fauna.</article-title><source>Zootaxa</source><volume>2275</volume>: <fpage>1</fpage>–<lpage>20</lpage>.</mixed-citation></ref><ref id="B17"><mixed-citation xmlns:xlink="http://www.w3.org/1999/xlink" xlink:type="simple"><person-group><name name-style="western"><surname>Laubier</surname><given-names>L</given-names></name></person-group> (<year>1962</year>) <article-title>Quelques Annélides Polychètes de la Lagune de Venise. Description de <italic><tp:taxon-name><tp:taxon-name-part taxon-name-part-type="genus">Prionospio</tp:taxon-name-part><tp:taxon-name-part taxon-name-part-type="species">caspersi</tp:taxon-name-part></tp:taxon-name></italic> n. sp.</article-title><source>Vie Milieu</source><volume>13</volume>(<issue>1</issue>): <fpage>123</fpage>–<lpage>159</lpage>.</mixed-citation></ref></ref-list></tp:taxon-treatment>
