# Supplementary material for: Prionospio from the coast of the Iberian Peninsula, with the description of two new species (Annelida, Spionidae)
Source: Zookeys. 2018 Dec 20;(810):1–18. doi: 10.3897/zookeys.810.26910 (PMC6308225; doi:10.3897/zookeys.810.26910)
Supplement: XML Treatment for Prionospio cf. ehlersi [file zookeys.810.26910-treatment2.xml]

<!DOCTYPE tp:taxon-treatment
  PUBLIC "-//TaxonX//DTD Taxonomic Treatment Publishing DTD v0 20100105//EN" "tax-treatment-NSO.dtd">
<tp:taxon-treatment xmlns:tp="http://www.plazi.org/taxpub"><tp:treatment-meta><kwd-group><label>Taxon classification</label><kwd><named-content xmlns:xlink="http://www.w3.org/1999/xlink" content-type="kingdom">Animalia</named-content></kwd><kwd><named-content xmlns:xlink="http://www.w3.org/1999/xlink" content-type="order">Spionida</named-content></kwd><kwd><named-content xmlns:xlink="http://www.w3.org/1999/xlink" content-type="family">Spionidae</named-content></kwd></kwd-group><mixed-citation publication-type="journal"><person-group><name><surname>elgado-Blas</surname><given-names>Víctor Hugo</given-names></name><name><surname>íaz-Díaz</surname><given-names>Óscar</given-names></name><name><surname>iéitez</surname><given-names>José M.</given-names></name></person-group><article-title><italic><tp:taxon-name><tp:taxon-name-part taxon-name-part-type="genus" reg="Prionospio">Prionospio</tp:taxon-name-part></tp:taxon-name></italic> from the coast of the Iberian Peninsula, with the description of two new species (<tp:taxon-name><tp:taxon-name-part taxon-name-part-type="phylum">Annelida</tp:taxon-name-part></tp:taxon-name>, <tp:taxon-name><tp:taxon-name-part taxon-name-part-type="family">Spionidae</tp:taxon-name-part></tp:taxon-name>)</article-title><source>Zookeys</source><day>20</day><month>12</month><year>2018</year><volume>2018</volume><issue>810</issue><fpage>1</fpage><lpage>18</lpage><pub-id pub-id-type="doi">10.3897/zookeys.810.26910</pub-id></mixed-citation></tp:treatment-meta><tp:nomenclature><tp:taxon-name>
                <tp:taxon-name-part taxon-name-part-type="genus" reg="Prionospio">Prionospio</tp:taxon-name-part>
                <tp:taxon-name-part taxon-name-part-type="uncertainty-rank">cf.</tp:taxon-name-part>
                <tp:taxon-name-part taxon-name-part-type="species" reg="ehlersi">ehlersi</tp:taxon-name-part>
              </tp:taxon-name><tp:taxon-authority>Fauvel, 1928</tp:taxon-authority><xref ref-type="fig" rid="F2">Figure 2A–R</xref></tp:nomenclature><tp:treatment-sec sec-type="material" id="SECID0EEDAE"><title>Material examined.</title><p>Atlantic Ocean. Galicia: 4 specimens (<named-content xmlns:xlink="http://www.w3.org/1999/xlink" content-type="dwc:institutional_code" xlink:type="simple">MNCNM</named-content> 16.01/18424), Ría de Arousa, La Coruña, GA EBS 250, VERTIDOS 04, <named-content xmlns:xlink="http://www.w3.org/1999/xlink" content-type="dwc:verbatimCoordinates" xlink:type="simple"><named-content content-type="geo-json" specific-use="{&#34;type&#34;:&#34;Point&#34;,&#34;coordinates&#34;:[-8.888889,42.606389]}" id="NCID0ESDAE" xlink:type="simple">42°36'23"N, 8°53'20"W</named-content></named-content>, 26 September 2004, coll. J Parapar; 6 specimens (<named-content xmlns:xlink="http://www.w3.org/1999/xlink" content-type="dwc:institutional_code" xlink:type="simple">MNCNM</named-content> 16.01/18425), GA EBS 200, VERTIDOS 04, <named-content xmlns:xlink="http://www.w3.org/1999/xlink" content-type="dwc:verbatimCoordinates" xlink:type="simple"><named-content content-type="geo-json" specific-use="{&#34;type&#34;:&#34;Point&#34;,&#34;coordinates&#34;:[-8.872222,42.606111]}" id="NCID0E6DAE" xlink:type="simple">42°36'22"N, 8°52'20"W</named-content></named-content>, 26 September 2004, coll. J Parapar; 17 specimens (<named-content xmlns:xlink="http://www.w3.org/1999/xlink" content-type="dwc:institutional_code" xlink:type="simple">MNCNM</named-content> 16.01/18426), shelf and upper slope off the Artabro Gulf: GA AT 110–4, <named-content xmlns:xlink="http://www.w3.org/1999/xlink" content-type="dwc:verbatimCoordinates" xlink:type="simple"><named-content content-type="geo-json" specific-use="{&#34;type&#34;:&#34;Point&#34;,&#34;coordinates&#34;:[-8.478056,43.487500]}" id="NCID0EMEAE" xlink:type="simple">43°29'15"N, 8°28'41"W</named-content></named-content>, 25 September 2004, coll. J Parapar; 1 specimen (<named-content xmlns:xlink="http://www.w3.org/1999/xlink" content-type="dwc:institutional_code" xlink:type="simple">MNCNM</named-content> 16.01/18427), DIVA-Artabria 2003: EBS 250, <named-content xmlns:xlink="http://www.w3.org/1999/xlink" content-type="dwc:verbatimCoordinates" xlink:type="simple"><named-content content-type="geo-json" specific-use="{&#34;type&#34;:&#34;Point&#34;,&#34;coordinates&#34;:[-8.734167,43.670556]}" id="NCID0EZEAE" xlink:type="simple">43°40'14"N, 8°44'3"W</named-content></named-content>, 12 September 2003, coll. J Parapar; 3 specimens (<named-content xmlns:xlink="http://www.w3.org/1999/xlink" content-type="dwc:institutional_code" xlink:type="simple">MNCNM</named-content> 16.01/18428), EBS 1 200E, <named-content xmlns:xlink="http://www.w3.org/1999/xlink" content-type="dwc:verbatimCoordinates" xlink:type="simple"><named-content content-type="geo-json" specific-use="{&#34;type&#34;:&#34;Point&#34;,&#34;coordinates&#34;:[-8.613611,43.727778]}" id="NCID0EGFAE" xlink:type="simple">43°43'40"N, 8°36'49"W</named-content></named-content>, 12 September 2003, coll. J Parapar; 2 specimens (<named-content xmlns:xlink="http://www.w3.org/1999/xlink" content-type="dwc:institutional_code" xlink:type="simple">MNCNM</named-content> 16.01/18429), EBS 200, <named-content xmlns:xlink="http://www.w3.org/1999/xlink" content-type="dwc:verbatimCoordinates" xlink:type="simple"><named-content content-type="geo-json" specific-use="{&#34;type&#34;:&#34;Point&#34;,&#34;coordinates&#34;:[-8.613611,43.727778]}" id="NCID0ETFAE" xlink:type="simple">43°43'40"N, 8°36'49"W</named-content></named-content>, 12 September 2003, coll. J Parapar; 25 specimens (<named-content xmlns:xlink="http://www.w3.org/1999/xlink" content-type="dwc:institutional_code" xlink:type="simple">MNCNM</named-content> 16.01/18430), EBS 200, <named-content xmlns:xlink="http://www.w3.org/1999/xlink" content-type="dwc:verbatimCoordinates" xlink:type="simple"><named-content content-type="geo-json" specific-use="{&#34;type&#34;:&#34;Point&#34;,&#34;coordinates&#34;:[-8.613611,43.727778]}" id="NCID0EAGAE" xlink:type="simple">43°43'40"N, 8°36'49"W</named-content></named-content>, 12 September 2003, coll. J Parapar; 23 specimens (<named-content xmlns:xlink="http://www.w3.org/1999/xlink" content-type="dwc:institutional_code" xlink:type="simple">MNCNM</named-content> 16.01/18431), EB5 200, <named-content xmlns:xlink="http://www.w3.org/1999/xlink" content-type="dwc:verbatimCoordinates" xlink:type="simple"><named-content content-type="geo-json" specific-use="{&#34;type&#34;:&#34;Point&#34;,&#34;coordinates&#34;:[-8.613611,43.727778]}" id="NCID0ENGAE" xlink:type="simple">43°43'40"N, 8°36'49"W</named-content></named-content>; 3 specimens (<named-content xmlns:xlink="http://www.w3.org/1999/xlink" content-type="dwc:institutional_code" xlink:type="simple">MNCNM</named-content> 16.01/18432), EBS 150 W, <named-content xmlns:xlink="http://www.w3.org/1999/xlink" content-type="dwc:verbatimCoordinates" xlink:type="simple"><named-content content-type="geo-json" specific-use="{&#34;type&#34;:&#34;Point&#34;,&#34;coordinates&#34;:[-8.732222,43.526667]}" id="NCID0E1GAE" xlink:type="simple">43°31'36"N, 8°43'56"W</named-content></named-content>; 14 September 2003, coll. J Parapar.</p></tp:treatment-sec><tp:treatment-sec sec-type="description" id="SECID0E6GAE"><title>Description.</title><p>Incomplete specimens, 3.0–11.0 mm long, with 13–40 chaetigers, 0.6–1.0 mm wide. Posterior fragment 9.0 mm long for 26 chaetigers, 0.8 mm wide. Color in alcohol pale white. Some specimens with oocytes on chaetigers XXX–XXXIV.</p><p>Prostomium bottle-shaped, rounded anteriorly (Fig. <xref ref-type="fig" rid="F2">2A, A</xref>', B), posteriorly tapered, with short, narrow caruncle extending to anterior edge of chaetiger II; caruncle with large triangular nuchal organs on either side (Fig. <xref ref-type="fig" rid="F2">2A</xref>', B). Two pairs of black subdermal eyes, arranged in a trapezoid; anterior pair small, rounded, posterior pair small, crescent-shaped; one paratype without eyes (Fig. <xref ref-type="fig" rid="F2">2A, A</xref>', B). Palps lost, except in one specimen with palps inserted anterior to nuchal organs: left palp in process of regeneration, with a short basal sheath (Fig. <xref ref-type="fig" rid="F2">2C</xref>). Peristomium short, collar-like, surrounding prostomium, partially fused dorsally with very large oval notopodial lamellae on chaetiger I (Fig. <xref ref-type="fig" rid="F2">2A, B</xref>). Neuropodial postchaetal lamellae on chaetiger I small, rounded (Fig. <xref ref-type="fig" rid="F2">2A, A</xref>', B), smaller than notopodial lamellae. Eversible, sac-like proboscis.</p><fig id="F2" position="float" orientation="portrait"><label>Figure 2.</label><caption><p><tp:taxon-name><tp:taxon-name-part taxon-name-part-type="genus" reg="Prionospio">Prionospio</tp:taxon-name-part><tp:taxon-name-part taxon-name-part-type="uncertainty-rank">cf.</tp:taxon-name-part><tp:taxon-name-part taxon-name-part-type="species" reg="ehlersi">ehlersi</tp:taxon-name-part></tp:taxon-name>: <bold>A</bold> Anterior end, dorsal view <bold>A</bold>' Prostomium and detail of nuchal organ <bold>B</bold> anterior end, dorso-lateral view <bold>C</bold> detail of palp showing the short basal sheath <bold>D</bold> anterior end, dorsal view <bold>E</bold> parapodium and branchia of chaetiger 3 <bold>F</bold> parapodium of chaetiger VIII <bold>G</bold> parapodium of posterior chaetiger <bold>H</bold> dorsal crest on middle chaetigers <bold>I</bold> interpodial pouches <bold>J</bold> parapodium of chaetiger V <bold>K</bold> unilimbate notopodial chaeta from anterior row of chaetigers I ,II <bold>L</bold> notopodial capillary chaeta from posterior row of chaetigers I, II <bold>M</bold> smooth, unilimbate, middle notopodial capillary from middle chaetigers <bold>N</bold> long, smooth, alimbate posterior capillary <bold>O</bold> slightly granulated, alimbate capillary from middle chaetigers <bold>P</bold> sabre chaeta <bold>Q</bold> neuropodial hooded hook <bold>R</bold> pygidium, lateral view. Abbreviations: Dorsal cord (Dc), Nuchal organ (No), Interpodial pouches (Ip). Scale bars: 0.9 mm (<bold>A, B, D, H, R</bold>); 0.25 mm (<bold>A</bold>'); 0.07 mm (<bold>C</bold>); 0.5 mm (<bold>E–G, I, J</bold>); 0.04 mm (<bold>K–O, P, Q</bold>).</p></caption><graphic xmlns:xlink="http://www.w3.org/1999/xlink" xlink:href="zookeys-810-001-g002.jpg" position="float" orientation="portrait" xlink:type="simple" id="oo_251931.jpg"/></fig><p>Four pairs of branchiae present on chaetigers II–V, first pair longest and thickest (Fig. <xref ref-type="fig" rid="F2">2D</xref>); sometimes first and fourth pairs equal in length or fourth pair slightly longer than first. First pair with long, dense digitiform pinnules on lateral and posterior faces, continuing to tip; central stem of branchial pair 1 pinnate, cylindrical, very thick and with a blunt tip (Fig. <xref ref-type="fig" rid="F2">2A, D</xref>). Pairs 2–4 apinnate; pairs 2 and 3 triangular, thick (Fig. <xref ref-type="fig" rid="F2">2D, E</xref>), slightly expanded distally, with rounded tips, densely ciliated laterally, shorter than notopodial lamellae and pinnate pair. Pair 4 cirriform (Fig. <xref ref-type="fig" rid="F2">2D</xref>), basally united by a short, moderate dorsal cord-shape (Fig. <xref ref-type="fig" rid="F2">2D</xref>); branchiae subequal to, or longer than, notopodial lamellae; some specimens with regenerating branchiae.</p><p>Notopodial postchaetal lamellae subtriangular, short on chaetiger II (Fig. <xref ref-type="fig" rid="F2">2A, B, D</xref>); lamellae on chaetigers III–VII triangular with wide bases (Fig. <xref ref-type="fig" rid="F2">2A, B, D</xref>); larger and wider on chaetigers III– IV, with long, triangular tips (Fig. <xref ref-type="fig" rid="F2">2A, B, E</xref>) (in some specimens, the notopodial lamellae on chaetigers III–IV touch each other). Lamellae gradually becoming smaller, rounder and more dorsally directed on chaetiger VIII (Fig. <xref ref-type="fig" rid="F2">2F</xref>); lamellae on chaetiger XIX subtriangular and becoming angular with ventrally-directed process. Subsequent lamellae progressively decreasing in size, and becoming rounded and wider with ventrally pointed edges (Fig. <xref ref-type="fig" rid="F2">2G</xref>). Lamellae on posterior chaetigers oval. Notopodial postchaetal lamellae united across dorsum, forming a low dorsal crest, starting on chaetiger VI (Fig. <xref ref-type="fig" rid="F2">2D</xref>) and continuing as a very low fold or large crest (in large specimens) (Fig. <xref ref-type="fig" rid="F2">2H</xref>) up to almost end of body. Ventral and dorsal edges of notopodial and neuropodial lamellae touching or overlapping (Fig. <xref ref-type="fig" rid="F2">2I</xref>) from chaetigers VII–X, up to about chaetiger XX. Anterior notopodial prechaetal lamellae low, rounded; posterior lamellae rudimentary.</p><p>Anterior neuropodial postchaetal lamellae large, rounded on chaetiger II (Fig. <xref ref-type="fig" rid="F2">2B</xref>); very large, more angular and dorsally directed on chaetiger III (Fig. <xref ref-type="fig" rid="F2">2E</xref>); oval on chaetigers IV–XV (Fig. <xref ref-type="fig" rid="F2">2J</xref>); subsequent neuropodial lamellae small, rounded up to end of body. Neuropodial prechaetal lamellae low in branchial region (Fig. <xref ref-type="fig" rid="F2">2F, J</xref>), thereafter increasing in size; some specimens with small ventral rounded lobe like extensions of <!--PageBreak--><!--PageBreak-->neuropodial prechaetal lamellae on middle chaetigers, rudimentary on posterior chaetigers. Interparapodial pouches (Fig. <xref ref-type="fig" rid="F2">2I</xref>) from chaetigers IV–V up to end of fragments, non-reticulated; interparapodial pouches fused with neuropodial prechaetal lamellae.</p><p>Notopodial capillaries on chaetigers I–II arranged in two rows, with short, slender, slightly granulated and unilimbate chaetae (Fig. <xref ref-type="fig" rid="F2">2K</xref>); posterior row longer than anterior one. Notopodial capillaries on chaetigers III–XIII arranged in three rows, anterior row shortest; dorsal chaetae very long and acute (Fig. <xref ref-type="fig" rid="F2">2L</xref>), ventral chaetae very short and acute; capillaries on middle chaetigers smooth, unilimbate (Fig. <xref ref-type="fig" rid="F2">2M</xref>); posterior capillaries long, smooth, alimbate (Fig. <xref ref-type="fig" rid="F2">2N</xref>). Anterior neuropodial chaetigers with granulated, unilimbate capillaries arranged in two rows, anterior row much shorter than the posterior one; capillaries on middle chaetigers slightly granulated, alimbate (Fig. <xref ref-type="fig" rid="F2">2O</xref>); capillaries on posterior chaetigers smooth, alimbate. Neuropodial sabre chaetae from chaetigers XVII–XX up to two per parapodium, each chaeta long, stout, heavily granulated, alimbate (Fig. <xref ref-type="fig" rid="F2">2P</xref>). Neuropodial hooded hooks (Fig. <xref ref-type="fig" rid="F2">2Q</xref>) from chaetigers XVIII–XX, up to 15 per fascicle; notopodial hooded hooks not observed up to chaetiger XL (present in a posterior fragment up to 10 per fascicle); hooks with six pairs of small teeth (Fig. <xref ref-type="fig" rid="F2">2Q</xref>) above thick, blunt main tooth, and a large principal hood; hooks also appear to possess very striated secondary hoods, producing a feathered effect below main tooth (Fig. <xref ref-type="fig" rid="F2">2Q</xref>).</p><p>Pygidium with one long median cirrus and two short, rounded, lateral lobes (Fig. <xref ref-type="fig" rid="F2">2R</xref>).</p></tp:treatment-sec><tp:treatment-sec sec-type="remarks" id="SECID0EFOAE"><title>Remarks.</title><p><tp:taxon-name><tp:taxon-name-part taxon-name-part-type="genus" reg="Prionospio">Prionospio</tp:taxon-name-part><tp:taxon-name-part taxon-name-part-type="uncertainty-rank">cf.</tp:taxon-name-part><tp:taxon-name-part taxon-name-part-type="species" reg="ehlersi">ehlersi</tp:taxon-name-part></tp:taxon-name> is very similar to the original and subsequent descriptions of <italic><tp:taxon-name><tp:taxon-name-part taxon-name-part-type="genus" reg="Prionospio">P.</tp:taxon-name-part><tp:taxon-name-part taxon-name-part-type="species" reg="ehlersi">ehlersi</tp:taxon-name-part></tp:taxon-name></italic> (<xref ref-type="bibr" rid="B9">Fauvel 1928</xref>, <xref ref-type="bibr" rid="B20">Mackie and Hartley 1990</xref>), in that both describe the same prostomial shape, branchial arrangement, and hooded hook structure, and all have interparapodial pouches. However, specimens of this study differ from <italic><tp:taxon-name><tp:taxon-name-part taxon-name-part-type="genus" reg="Prionospio">P.</tp:taxon-name-part><tp:taxon-name-part taxon-name-part-type="species" reg="ehlersi">ehlersi</tp:taxon-name-part></tp:taxon-name></italic> in that the former have oval (rather than triangular to subtriangular) notopodial lamellae on chaetiger I, the neuropodial lamellae on chaetigers IV–V are oval (rather than rounded), and the second and third branchial pairs are triangular and thick (rather than expanded or swollen distally), a dorsal cord-shape (rather than low crest) on chaetiger V is present, and the sabre chaetae in <tp:taxon-name><tp:taxon-name-part taxon-name-part-type="genus" reg="Prionospio">P.</tp:taxon-name-part><tp:taxon-name-part taxon-name-part-type="uncertainty-rank">cf.</tp:taxon-name-part><tp:taxon-name-part taxon-name-part-type="species" reg="ehlersi">ehlersi</tp:taxon-name-part></tp:taxon-name> are alimbate (rather than sheathed). <xref ref-type="bibr" rid="B20">Mackie and Hartley (1990)</xref> reported a variation in the shape of chaetiger I notopodial postchaetal lamellae, and so considered this unimportant. They also noted some parapodial variation around chaetiger XVIII–XX. They did not mention the oval anterior neuropodial postchaetal lamellae, however, <xref ref-type="bibr" rid="B9">Fauvel (1928</xref>, fig. 1b) shows a chaetiger IV with neuropodial lamella very similar to that in this study (Fig. <xref ref-type="fig" rid="F2">2J</xref>). We consider that these differences are important, but we consider it premature to erect a new species with these specimens, without being able to first compare them with Fauvel’s syntype material. The syntypes are deposited at the Museum National d’Histoire Naturelle, Paris under MNHN A438, A449. However, the material cannot be sent abroad for re-examination.</p></tp:treatment-sec><tp:treatment-sec sec-type="type locality" id="SECID0EPQAE"><title>Type locality.</title><p>Ría de Arousa (La Coruña, Galicia, Spain).</p></tp:treatment-sec><tp:treatment-sec sec-type="distribution" id="SECID0EUQAE"><title>Distribution.</title><p>Atlantic Ocean. Galicia: Ría de Arousa, La Coruña, shelf and upper slope off the Artabro Gulf, Spain.</p><!--PageBreak--></tp:treatment-sec><ref-list><ref id="B9"><mixed-citation xmlns:xlink="http://www.w3.org/1999/xlink" xlink:type="simple"><person-group><name name-style="western"><surname>Fauvel</surname><given-names>P</given-names></name></person-group> (<year>1928</year>) <article-title>Annelides polychetes nouvelles du Maroc.</article-title><source>Bulletin de la Societé Zologique de France</source><volume>53</volume>: <fpage>9</fpage>–<lpage>13</lpage>.</mixed-citation></ref><ref id="B20"><mixed-citation xmlns:xlink="http://www.w3.org/1999/xlink" xlink:type="simple"><person-group><name name-style="western"><surname>Mackie</surname><given-names>ASY</given-names></name><name name-style="western"><surname>Hartley</surname><given-names>JP</given-names></name></person-group> (<year>1990</year>) <article-title><italic><tp:taxon-name><tp:taxon-name-part taxon-name-part-type="genus">Prionospio</tp:taxon-name-part><tp:taxon-name-part taxon-name-part-type="species">saccifera</tp:taxon-name-part></tp:taxon-name></italic> sp. nov. (<tp:taxon-name><tp:taxon-name-part taxon-name-part-type="class">Polychaeta</tp:taxon-name-part></tp:taxon-name>: <tp:taxon-name><tp:taxon-name-part taxon-name-part-type="family">Spionidae</tp:taxon-name-part></tp:taxon-name>) from Hong Kong and the Red Sea, with a redescription of <italic><tp:taxon-name><tp:taxon-name-part taxon-name-part-type="genus">Prionospio</tp:taxon-name-part><tp:taxon-name-part taxon-name-part-type="species">ehlersi</tp:taxon-name-part></tp:taxon-name></italic> Fauvel, 1928.</article-title> In: <person-group><name name-style="western"><surname>Morton</surname><given-names>B</given-names></name></person-group> (<role>Ed.</role>) <issue-title>The Marine Flora and Fauna of Hong Kong and Southern China.</issue-title><source>Proceedings of the Second International Marine Biological Workshop, Hong Kong 1986, vol. 1. Introduction and Taxonomy. Hong Kong University Press, Hong Kong</source>, <fpage>363</fpage>–<lpage>375</lpage>.</mixed-citation></ref></ref-list></tp:taxon-treatment>
