# Supplementary material for: Prionospio from the coast of the Iberian Peninsula, with the description of two new species (Annelida, Spionidae)
Source: Zookeys. 2018 Dec 20;(810):1–18. doi: 10.3897/zookeys.810.26910 (PMC6308225; doi:10.3897/zookeys.810.26910)
Supplement: XML Treatment for Prionospio fallax [file zookeys.810.26910-treatment3.xml]

<!DOCTYPE tp:taxon-treatment
  PUBLIC "-//TaxonX//DTD Taxonomic Treatment Publishing DTD v0 20100105//EN" "tax-treatment-NSO.dtd">
<tp:taxon-treatment xmlns:tp="http://www.plazi.org/taxpub"><tp:treatment-meta><kwd-group><label>Taxon classification</label><kwd><named-content xmlns:xlink="http://www.w3.org/1999/xlink" content-type="kingdom">Animalia</named-content></kwd><kwd><named-content xmlns:xlink="http://www.w3.org/1999/xlink" content-type="order">Spionida</named-content></kwd><kwd><named-content xmlns:xlink="http://www.w3.org/1999/xlink" content-type="family">Spionidae</named-content></kwd></kwd-group><mixed-citation publication-type="journal"><person-group><name><surname>elgado-Blas</surname><given-names>Víctor Hugo</given-names></name><name><surname>íaz-Díaz</surname><given-names>Óscar</given-names></name><name><surname>iéitez</surname><given-names>José M.</given-names></name></person-group><article-title><italic><tp:taxon-name><tp:taxon-name-part taxon-name-part-type="genus" reg="Prionospio">Prionospio</tp:taxon-name-part></tp:taxon-name></italic> from the coast of the Iberian Peninsula, with the description of two new species (<tp:taxon-name><tp:taxon-name-part taxon-name-part-type="phylum">Annelida</tp:taxon-name-part></tp:taxon-name>, <tp:taxon-name><tp:taxon-name-part taxon-name-part-type="family">Spionidae</tp:taxon-name-part></tp:taxon-name>)</article-title><source>Zookeys</source><day>20</day><month>12</month><year>2018</year><volume>2018</volume><issue>810</issue><fpage>1</fpage><lpage>18</lpage><pub-id pub-id-type="doi">10.3897/zookeys.810.26910</pub-id></mixed-citation></tp:treatment-meta><tp:nomenclature><tp:taxon-name>
                <tp:taxon-name-part taxon-name-part-type="genus" reg="Prionospio">Prionospio</tp:taxon-name-part>
                <tp:taxon-name-part taxon-name-part-type="species" reg="fallax">fallax</tp:taxon-name-part>
              </tp:taxon-name><tp:taxon-authority>Söderström, 1920</tp:taxon-authority><tp:nomenclature-citation-list><tp:nomenclature-citation><tp:taxon-name>
                    <tp:taxon-name-part taxon-name-part-type="genus" reg="Prionospio">Prionospio</tp:taxon-name-part>
                    <tp:taxon-name-part taxon-name-part-type="species" reg="fallax">fallax</tp:taxon-name-part>
                  </tp:taxon-name><comment>Söderström, 1920: 235–237, figs 135, 144–145; <xref ref-type="bibr" rid="B27">Sigvaldadóttir and Mackie 1993</xref>: 207–211, figs 3–5, tables 1–2.</comment></tp:nomenclature-citation></tp:nomenclature-citation-list></tp:nomenclature><tp:treatment-sec sec-type="material" id="SECID0EPSAE"><title>Material examined.</title><p>Atlantic Ocean, La Coruña: 1 specimen (<named-content xmlns:xlink="http://www.w3.org/1999/xlink" content-type="dwc:institutional_code" xlink:type="simple">MNCNM</named-content> 16.01/15809), A Malata, Ría de Ferrol, <named-content xmlns:xlink="http://www.w3.org/1999/xlink" content-type="dwc:verbatimCoordinates" xlink:type="simple"><named-content content-type="geo-json" specific-use="{&#34;type&#34;:&#34;Point&#34;,&#34;coordinates&#34;:[-8.244444,43.491667]}" id="NCID0E4SAE" xlink:type="simple">43°29'30"N, 8°14'40"W</named-content></named-content>, coll. J Parapar, 26 October 2000; Mediterranean Sea. Andalucia: 2 specimens (<named-content xmlns:xlink="http://www.w3.org/1999/xlink" content-type="dwc:institutional_code" xlink:type="simple">MNCNM</named-content> 16.01/8756), Punta Torrox, Malaga, <named-content xmlns:xlink="http://www.w3.org/1999/xlink" content-type="dwc:verbatimCoordinates" xlink:type="simple"><named-content content-type="geo-json" specific-use="{&#34;type&#34;:&#34;Point&#34;,&#34;coordinates&#34;:[-3.957778,36.725833]}" id="NCID0EKTAE" xlink:type="simple">36°43'33"N, 3°57'28"W</named-content></named-content>, coll. G San Martín, February 1995.</p></tp:treatment-sec><tp:treatment-sec sec-type="description" id="SECID0EPTAE"><title>Description.</title><p>Incomplete specimens, 4.5–6.5 mm long for 39–49 chaetigers, 0.5 mm wide. Prostomium bottle-shaped, truncated anteriorly with lateral edges rounded, posteriorly tapered, with a long, blunt caruncle extending to anterior edge of chaetiger II. Two pairs of brown eyes, arranged in a trapezoid; anterior pair small, rounded; posterior pair large, reniform. Four pairs of branchiae present on chaetigers II–V; pairs 1 and 4 equal in size with sparse lateral digitiform pinnules and long naked distal tips; pairs 2 and 3 apinnate, triangular with dense lateral ciliation and sharply pointed tips; shorter than pinnate pairs. Noto- and neuropodial postchaetal lamellae smallest on chaetiger I, rounded in both rami; notopodial lamellae foliaceous, largest on chaetigers III–IV; progressively decreasing in size through chaetigers V–X, becoming rounded. Neuropodial postchaetal lamellae largest in branchial region; lamellae large, subtriangular, ventrally pointed on chaetiger II; those of chaetiger III with dorsally pointed tip; rounded on middle chaetigers, becoming rather inconspicuous on posterior chaetigers. High dorsal crest on chaetiger VII only; no crests on following chaetigers. Interparapodial pouches absent. Sabre chaetae from chaetiger X, up to two per fascicle; neuropodial hooded hooks from chaetigers XII–XIV; notopodial hooded hooks from chaetigers XL–XLIII; hooks multidentate with three to four pairs of small teeth above main tooth and secondary hood.</p></tp:treatment-sec><tp:treatment-sec sec-type="remarks" id="SECID0EUTAE"><title>Remarks.</title><p>These specimens match the redescription given by <xref ref-type="bibr" rid="B27">Sigvaldadóttir and Mackie (1993)</xref>, except that we found some specimens with eyes and others without eyes; one specimen had a single large brown eyespot. Possibly, the variation is due to the preservation of the specimens.</p></tp:treatment-sec><tp:treatment-sec sec-type="habitat" id="SECID0E5TAE"><title>Habitat.</title><p>Silty (mud with much detritus) sediments, depth 25–140 m.</p></tp:treatment-sec><tp:treatment-sec sec-type="distribution" id="SECID0EDUAE"><title>Distribution.</title><p>Northeast Atlantic, from northern Scotland (Shetland Islands) to the Mediterranean.</p></tp:treatment-sec><ref-list><ref id="B27"><mixed-citation xmlns:xlink="http://www.w3.org/1999/xlink" xlink:type="simple"><person-group><name name-style="western"><surname>Sigvaldadóttir</surname><given-names>E</given-names></name><name name-style="western"><surname>Mackie</surname><given-names>ASY</given-names></name></person-group> (<year>1993</year>) <article-title><italic><tp:taxon-name><tp:taxon-name-part taxon-name-part-type="genus">Prionospio</tp:taxon-name-part><tp:taxon-name-part taxon-name-part-type="species">steenstrupi</tp:taxon-name-part></tp:taxon-name></italic>, <italic><tp:taxon-name><tp:taxon-name-part taxon-name-part-type="genus">P.</tp:taxon-name-part><tp:taxon-name-part taxon-name-part-type="species">fallax</tp:taxon-name-part></tp:taxon-name></italic> and <italic><tp:taxon-name><tp:taxon-name-part taxon-name-part-type="genus">P.</tp:taxon-name-part><tp:taxon-name-part taxon-name-part-type="species">dubia</tp:taxon-name-part></tp:taxon-name></italic> (<tp:taxon-name><tp:taxon-name-part taxon-name-part-type="class">Polychaeta</tp:taxon-name-part></tp:taxon-name>, <tp:taxon-name><tp:taxon-name-part taxon-name-part-type="family">Spionidae</tp:taxon-name-part></tp:taxon-name>): reevaluation of identity and status.</article-title><source>Sarsia</source><volume>78</volume>: <fpage>203</fpage>–<lpage>219</lpage>. <ext-link xlink:type="simple" ext-link-type="doi" xlink:href="10.1080/00364827.1993.10413535">https://doi.org/10.1080/00364827.1993.10413535</ext-link></mixed-citation></ref></ref-list></tp:taxon-treatment>
