# Supplementary material for: Prionospio from the coast of the Iberian Peninsula, with the description of two new species (Annelida, Spionidae)
Source: Zookeys. 2018 Dec 20;(810):1–18. doi: 10.3897/zookeys.810.26910 (PMC6308225; doi:10.3897/zookeys.810.26910)
Supplement: XML Treatment for Prionospio cristaventralis [file zookeys.810.26910-treatment4.xml]

<!DOCTYPE tp:taxon-treatment
  PUBLIC "-//TaxonX//DTD Taxonomic Treatment Publishing DTD v0 20100105//EN" "tax-treatment-NSO.dtd">
<tp:taxon-treatment xmlns:tp="http://www.plazi.org/taxpub"><tp:treatment-meta><kwd-group><label>Taxon classification</label><kwd><named-content xmlns:xlink="http://www.w3.org/1999/xlink" content-type="kingdom">Animalia</named-content></kwd><kwd><named-content xmlns:xlink="http://www.w3.org/1999/xlink" content-type="order">Spionida</named-content></kwd><kwd><named-content xmlns:xlink="http://www.w3.org/1999/xlink" content-type="family">Spionidae</named-content></kwd></kwd-group><mixed-citation publication-type="journal"><person-group><name><surname>elgado-Blas</surname><given-names>Víctor Hugo</given-names></name><name><surname>íaz-Díaz</surname><given-names>Óscar</given-names></name><name><surname>iéitez</surname><given-names>José M.</given-names></name></person-group><article-title><italic><tp:taxon-name><tp:taxon-name-part taxon-name-part-type="genus" reg="Prionospio">Prionospio</tp:taxon-name-part></tp:taxon-name></italic> from the coast of the Iberian Peninsula, with the description of two new species (<tp:taxon-name><tp:taxon-name-part taxon-name-part-type="phylum">Annelida</tp:taxon-name-part></tp:taxon-name>, <tp:taxon-name><tp:taxon-name-part taxon-name-part-type="family">Spionidae</tp:taxon-name-part></tp:taxon-name>)</article-title><source>Zookeys</source><day>20</day><month>12</month><year>2018</year><volume>2018</volume><issue>810</issue><fpage>1</fpage><lpage>18</lpage><pub-id pub-id-type="doi">10.3897/zookeys.810.26910</pub-id></mixed-citation></tp:treatment-meta><tp:nomenclature><tp:taxon-name>
                <tp:taxon-name-part taxon-name-part-type="genus" reg="Prionospio">Prionospio</tp:taxon-name-part>
                <tp:taxon-name-part taxon-name-part-type="species" reg="cristaventralis">cristaventralis</tp:taxon-name-part>
                <object-id xmlns:xlink="http://www.w3.org/1999/xlink" content-type="zoobank" xlink:type="simple">http://zoobank.org/892F5C2D-3F46-4923-94C3-C8FB2DC99A42</object-id>
              </tp:taxon-name><tp:taxon-status xmlns:xlink="http://www.w3.org/1999/xlink" xlink:type="simple">sp. n.</tp:taxon-status><xref ref-type="fig" rid="F3">Figure 3A–Q</xref><!--PageBreak--></tp:nomenclature><tp:treatment-sec sec-type="material" id="SECID0EVVAE"><title>Material examined.</title><p>Atlantic Ocean. Cantabrian Sea: <bold>Holotype</bold> (<named-content xmlns:xlink="http://www.w3.org/1999/xlink" content-type="dwc:institutional_code" xlink:type="simple">MNCNM</named-content> 16.01/3983), Between Cabo Vidio and Cabo de Peñas, Asturias, Z2 D59, depth 25.6 <!--PageBreak-->m, <named-content xmlns:xlink="http://www.w3.org/1999/xlink" content-type="dwc:verbatimCoordinates" xlink:type="simple"><named-content content-type="geo-json" specific-use="{&#34;type&#34;:&#34;Point&#34;,&#34;coordinates&#34;:[-6.116944,43.558333]}" id="NCID0EHWAE" xlink:type="simple">43°33'30"N, 6°7'1"W</named-content></named-content>, colls. G San Martin and R Acuña Castroviejo, 1998. 1 <bold>paratype</bold> (<named-content xmlns:xlink="http://www.w3.org/1999/xlink" content-type="dwc:institutional_code" xlink:type="simple">MNCNM</named-content> 16.01/3984), depth 34.5 m, <named-content xmlns:xlink="http://www.w3.org/1999/xlink" content-type="dwc:verbatimCoordinates" xlink:type="simple"><named-content content-type="geo-json" specific-use="{&#34;type&#34;:&#34;Point&#34;,&#34;coordinates&#34;:[-6.116944,43.558333]}" id="NCID0EWWAE" xlink:type="simple">43°33'30"N, 6°7'1"W</named-content></named-content>, colls. G San Martin and R Acuña Castroviejo. 1 <bold>paratype</bold> (<named-content xmlns:xlink="http://www.w3.org/1999/xlink" content-type="dwc:institutional_code" xlink:type="simple">MNCNM</named-content> 16.01/3985), depth 24 m, <named-content xmlns:xlink="http://www.w3.org/1999/xlink" content-type="dwc:verbatimCoordinates" xlink:type="simple"><named-content content-type="geo-json" specific-use="{&#34;type&#34;:&#34;Point&#34;,&#34;coordinates&#34;:[-6.116944,43.558333]}" id="NCID0EFXAE" xlink:type="simple">43°33'30"N, 6°7'1"W</named-content></named-content>, colls. G San Martin and R Acuña Castroviejo, 1998. 1 <bold>paratype</bold> (<named-content xmlns:xlink="http://www.w3.org/1999/xlink" content-type="dwc:institutional_code" xlink:type="simple">MNCNM</named-content> 16.01/3986), depth 34 m, <named-content xmlns:xlink="http://www.w3.org/1999/xlink" content-type="dwc:verbatimCoordinates" xlink:type="simple"><named-content content-type="geo-json" specific-use="{&#34;type&#34;:&#34;Point&#34;,&#34;coordinates&#34;:[-6.116944,43.558333]}" id="NCID0EUXAE" xlink:type="simple">43°33'30"N, 6°7'1"W</named-content></named-content>, colls. G San Martin and R Acuña Castroviejo, 1998.</p></tp:treatment-sec><tp:treatment-sec sec-type="description" id="SECID0EZXAE"><title>Description.</title><p>Holotype incomplete, 18 mm long with 34 chaetigers, 1.1 mm wide. Paratypes incomplete, 12.0–13.0 mm long, 22–23 chaetigers, 0.9–1.1 mm wide. Color in alcohol pale white. Prostomium bottle-shaped, broadly rounded, flared anteriorly (Fig. <xref ref-type="fig" rid="F3">3A</xref>), flattened dorso-ventrally on anterior margin (Fig. <xref ref-type="fig" rid="F3">3B</xref>), posteriorly tapered, with long, narrow caruncle extending to the posterior edge of chaetiger II, with U-shaped nuchal organs on both sides (Fig. <xref ref-type="fig" rid="F3">3A</xref>). Two pairs of black subdermal eyes in a trapezoidal arrangement; anterior pair small, rounded, posterior pair very large, crescent-shaped (Fig. <xref ref-type="fig" rid="F3">3A, B</xref>). Palps lost. Peristomium short, collar-like, surrounding the prostomium, not fused dorsally, with moderate, oval notopodial lamellae on chaetiger I (Fig. <xref ref-type="fig" rid="F3">3A–C</xref>). Neuropodial postchaetal lamellae on chaetiger I large, oval with ventral edge elongated (Fig. <xref ref-type="fig" rid="F3">3A–C</xref>), much larger than the notopodial lamellae; notopodial and neuropodial prechaetal lamellae lacking on chaetiger I.</p><fig id="F3" position="float" orientation="portrait"><label>Figure 3.</label><caption><p><italic><tp:taxon-name><tp:taxon-name-part taxon-name-part-type="genus" reg="Prionospio">Prionospio</tp:taxon-name-part><tp:taxon-name-part taxon-name-part-type="species" reg="cristaventralis">cristaventralis</tp:taxon-name-part></tp:taxon-name></italic> sp. n. (Holotype <named-content xmlns:xlink="http://www.w3.org/1999/xlink" content-type="dwc:institutional_code" xlink:type="simple">MNCNM</named-content> 16.01/3983: <bold>A, B, G</bold> Paratype <named-content xmlns:xlink="http://www.w3.org/1999/xlink" content-type="dwc:institutional_code" xlink:type="simple">MNCNM</named-content> 16.01/3984: <bold>C, D, E, H, I</bold>): <bold>A</bold> Anterior end, dorso-lateral view <bold>B</bold> anterior end, lateral view <bold>C</bold> Parapodium of chaetiger I (paratype) <bold>D</bold> Parapodium of chaetigers X <bold>E</bold> parapodium of chaetigers 15 <bold>F</bold> parapodium of posterior chaetiger <bold>G</bold> dorsal crest <bold>H</bold> ventral crest <bold>I</bold> short, granulated, unilimbate, notopodial capillary chaeta from anterior row <bold>J</bold> granulated, unilimbate, notopodial capillary chaeta from posterior row of anterior chaetigers <bold>K</bold> short, granulated, unilimbate, notopodial capillary chaeta from anterior row of middle chaetigers <bold>L</bold> granulated, unilimbate, notopodial capillary chaeta from posterior row of middle chaetigers <bold>M</bold> very long, smooth, slender, alimbate, notopodial capillary chaeta from posterior chaetigers <bold>N</bold> sabre chaeta <bold>O</bold> neuropodial hooded hook <bold>P</bold> companion, thin, alimbate capillary chaeta. Abbreviations: Dorsal crest (Dc), Nuchal organ (No). Scale bars: 1 mm (<bold>A, B, G, H</bold>); 0.4 mm (<bold>C–F</bold>); 0.001 mm (<bold>I–P</bold>).</p></caption><graphic xmlns:xlink="http://www.w3.org/1999/xlink" xlink:href="zookeys-810-001-g003.jpg" position="float" orientation="portrait" xlink:type="simple" id="oo_251932.jpg"/></fig><p>Four pairs of long branchiae present on chaetigers II–V (Fig. <xref ref-type="fig" rid="F3">3A, B</xref>), first pair longest (Fig. <xref ref-type="fig" rid="F3">3B</xref>). Pairs 1 and 4 with long, slender, dense digitiform pinnules on posterior face of stems (Fig. <xref ref-type="fig" rid="F3">3A, B</xref>); branchiae with very long, naked, smooth distal tips, pinnulated basally; pinnule distribution similar on both pairs; pinnules long, slender, blunt in middle and basal regions of branchiae. Pairs 2 and 3 apinnate, triangular, broad, with short pointed tips, densely ciliated laterally (Fig. <xref ref-type="fig" rid="F3">3A, B</xref>), subequal in length, shorter than pinnate pairs, but slightly longer than notopodial lamellae. Pairs 3 and 4 each united basally by low crest across dorsum (Fig. <xref ref-type="fig" rid="F3">3A</xref>).</p><p>Notopodial postchaetal lamellae on chaetigers II–VII foliaceous with wide bases (Fig. <xref ref-type="fig" rid="F3">3A–C</xref>), distal halves narrow and elongated; larger and wider on chaetigers III and IV, with long, pointed tips; becoming more oval on chaetigers VIII–X (holotype X) (Fig. <xref ref-type="fig" rid="F3">3B, D</xref>); lamellae progressively decreasing in size and becoming subtriangular on chaetigers XV– XIX, assuming a more angular form with a ventrally-directed process (Fig. <xref ref-type="fig" rid="F3">3E</xref>). Subsequent lamellae progressively decreasing in size, and becoming subtriangular (Fig. <xref ref-type="fig" rid="F3">3F</xref>). Notopodial postchaetal lamellae united across dorsum of chaetigers X and XI forming high dorsal crests (Fig. <xref ref-type="fig" rid="F3">3G</xref>); on chaetigers XII–XXII/XXXIV (end fragment) forming low dorsal crests. Ventral edges of notopodial lamellae and dorsal edges of neuropodial lamellae not touching on any chaetigers (Fig. <xref ref-type="fig" rid="F3">3B–D</xref>). Notopodial prechaetal lamellae very large in anterior region, basally fused with notopodial postchaetal lamellae (Fig. <xref ref-type="fig" rid="F3">3A, B, D</xref>); prechaetal lamellae on chaetigers XI–XV and subsequent lamellae progressively decreasing in size, split, and becoming rounder and smaller (Fig. <xref ref-type="fig" rid="F3">3E</xref>).</p><p>Neuropodial postchaetal lamellae large, triangular, with ventrally-directed process, enlarged on chaetiger II (Fig. <xref ref-type="fig" rid="F3">3B</xref>); neuropodial lamellae oval on chaetigers III-IX <!--PageBreak--><!--PageBreak-->(Fig. <xref ref-type="fig" rid="F3">3B</xref>), small and rounded on chaetigers X–XIII (Fig. <xref ref-type="fig" rid="F3">3D</xref>), thereafter, becoming triangular with long, pointed tips (Fig. <xref ref-type="fig" rid="F3">3E</xref>); subsequent neuropodial lamellae more small (Fig. <xref ref-type="fig" rid="F3">3F</xref>). Anterior neuropodial prechaetal lamellae short (Fig. <xref ref-type="fig" rid="F3">3B, D</xref>), progressively increasing in size, becoming rounded and very large on chaetigers XI–XII, connected through well-developed ventral crests forming U-shaped depressions at midline (Fig. <xref ref-type="fig" rid="F3">3H</xref>); large crests continuing through chaetigers XV–XIX (Fig. <xref ref-type="fig" rid="F3">3H</xref>); subsequent chaetigers without ventral crests. Interparapodial pouches lacking.</p><p>Notopodial capillaries on chaetigers I–V arranged in two rows: anterior row short, heavily granulated, unilimbate (wide limbation), very acute (Fig. <xref ref-type="fig" rid="F3">3I</xref>); posterior row longer, thinner, more heavily granulated (Fig. <xref ref-type="fig" rid="F3">3J</xref>); capillaries arranged in three rows on chaetiger VI, similar to anterior chaetae. Notopodial capillaries in middle chaetigers arranged in two rows: anterior row short, granulated, unilimbate (Fig. <xref ref-type="fig" rid="F3">3K</xref>); posterior row granulated, unilimbate, with very long and pointed tips (Fig. <xref ref-type="fig" rid="F3">3L</xref>); posterior chaetigers with very long, slender, smooth, alimbate chaetae (Fig. <xref ref-type="fig" rid="F3">3M</xref>). Neuropodial capillaries on chaetigers I–V arranged in two rows; neuropodial capillaries on chaetigers VI–X arranged in three rows; all capillaries with same structure as notopodial chaetae. Sabre chaetae in neuropodia from chaetiger X, one per fascicle, each chaeta stout, distinctly curved, basally smooth, heavily granulated medially and distally, without sheaths (Fig. <xref ref-type="fig" rid="F3">3N</xref>). Neuropodial hooded hooks (Fig. <xref ref-type="fig" rid="F3">3O</xref>) from chaetiger XV, up to 10 per fascicle, accompanied by thin, alimbate capillaries (Fig. <xref ref-type="fig" rid="F3">3P</xref>). All hooks with six pairs of small teeth above large main tooth, and short, small secondary hoods (Fig. <xref ref-type="fig" rid="F3">3O</xref>). Notopodial hooded hooks not present on incomplete XXXIV-chaetiger holotype.</p><p>Pygidium missing.</p></tp:treatment-sec><tp:treatment-sec sec-type="remarks" id="SECID0EH6AE"><title>Remarks.</title><p><italic><tp:taxon-name><tp:taxon-name-part taxon-name-part-type="genus" reg="Prionospio">Prionospio</tp:taxon-name-part><tp:taxon-name-part taxon-name-part-type="species" reg="cristaventralis">cristaventralis</tp:taxon-name-part></tp:taxon-name></italic> sp n. is similar to <italic><tp:taxon-name><tp:taxon-name-part taxon-name-part-type="genus" reg="Prionospio">P.</tp:taxon-name-part><tp:taxon-name-part taxon-name-part-type="species" reg="multicristata">multicristata</tp:taxon-name-part></tp:taxon-name></italic> Hutchings &amp; Rainer, 1979, <italic><tp:taxon-name><tp:taxon-name-part taxon-name-part-type="genus" reg="Prionospio">P.</tp:taxon-name-part><tp:taxon-name-part taxon-name-part-type="species" reg="nirripa">nirripa</tp:taxon-name-part></tp:taxon-name></italic> Wilson, 1990, <italic><tp:taxon-name><tp:taxon-name-part taxon-name-part-type="genus" reg="Prionospio">P.</tp:taxon-name-part><tp:taxon-name-part taxon-name-part-type="species" reg="nielseni">nielseni</tp:taxon-name-part></tp:taxon-name></italic> Hylleberg &amp; Nateewathana, 1991, <italic><tp:taxon-name><tp:taxon-name-part taxon-name-part-type="genus" reg="Prionospio">P.</tp:taxon-name-part><tp:taxon-name-part taxon-name-part-type="species" reg="cornuta">cornuta</tp:taxon-name-part></tp:taxon-name></italic> Hylleberg &amp; Nateewathana, 1991, and <italic><tp:taxon-name><tp:taxon-name-part taxon-name-part-type="genus" reg="Prionospio">P.</tp:taxon-name-part><tp:taxon-name-part taxon-name-part-type="species" reg="paradisea">paradisea</tp:taxon-name-part></tp:taxon-name></italic> Imajima, 1990 in that all show the same prostomial shape and neuropodial postchaetal lamellae on chaetigers II–III. However, <italic><tp:taxon-name><tp:taxon-name-part taxon-name-part-type="genus" reg="Prionospio">P.</tp:taxon-name-part><tp:taxon-name-part taxon-name-part-type="species" reg="cristaventralis">cristaventralis</tp:taxon-name-part></tp:taxon-name></italic> sp. n. differs from these species due to the presence of ventral crests and dorsal crests limited to chaetigers X–XI, and low dorsal crests on chaetigers XII–XXII/XXXIV (end fragment) compared to low dorsal crests from chaetigers VII to XXV-XXX in <italic><tp:taxon-name><tp:taxon-name-part taxon-name-part-type="genus" reg="Prionospio">P.</tp:taxon-name-part><tp:taxon-name-part taxon-name-part-type="species" reg="multicristata">multicristata</tp:taxon-name-part></tp:taxon-name></italic>, low dorsal crests from X–XIII to XXVIII–XXXVII in <italic><tp:taxon-name><tp:taxon-name-part taxon-name-part-type="genus" reg="Prionospio">P.</tp:taxon-name-part><tp:taxon-name-part taxon-name-part-type="species" reg="nirripa">nirripa</tp:taxon-name-part></tp:taxon-name></italic>, <italic><tp:taxon-name><tp:taxon-name-part taxon-name-part-type="genus" reg="Prionospio">P.</tp:taxon-name-part><tp:taxon-name-part taxon-name-part-type="species" reg="nielseni">nielseni</tp:taxon-name-part></tp:taxon-name></italic> and <italic><tp:taxon-name><tp:taxon-name-part taxon-name-part-type="genus" reg="Prionospio">P.</tp:taxon-name-part><tp:taxon-name-part taxon-name-part-type="species" reg="cornuta">cornuta</tp:taxon-name-part></tp:taxon-name></italic> and high crests from X to LX in <italic><tp:taxon-name><tp:taxon-name-part taxon-name-part-type="genus" reg="Prionospio">P.</tp:taxon-name-part><tp:taxon-name-part taxon-name-part-type="species" reg="paradisea">paradisea</tp:taxon-name-part></tp:taxon-name></italic>. <italic><tp:taxon-name><tp:taxon-name-part taxon-name-part-type="genus" reg="Prionospio">Prionospio</tp:taxon-name-part><tp:taxon-name-part taxon-name-part-type="species" reg="cristaventralis">cristaventralis</tp:taxon-name-part></tp:taxon-name></italic> sp. n. is also similar to <italic><tp:taxon-name><tp:taxon-name-part taxon-name-part-type="genus" reg="Prionospio">P.</tp:taxon-name-part><tp:taxon-name-part taxon-name-part-type="species" reg="pacifica">pacifica</tp:taxon-name-part></tp:taxon-name></italic> Zhou &amp; Li, 2009 in that both species have dorsal and ventral crests or folds. However, <italic><tp:taxon-name><tp:taxon-name-part taxon-name-part-type="genus" reg="Prionospio">P.</tp:taxon-name-part><tp:taxon-name-part taxon-name-part-type="species" reg="cristaventralis">cristaventralis</tp:taxon-name-part></tp:taxon-name></italic> sp. n. can be distinguished from <italic><tp:taxon-name><tp:taxon-name-part taxon-name-part-type="genus" reg="Prionospio">P.</tp:taxon-name-part><tp:taxon-name-part taxon-name-part-type="species" reg="pacifica">pacifica</tp:taxon-name-part></tp:taxon-name></italic> by having a prostomium that is rounded anteriorly (instead of being truncate), dorsal crests on chaetigers IV–V (instead of lacking such crests), and ventral crests on chaetigers XI–XIX (instead of only on chaetiger IX). The presence of ventral crests appears to be a unique feature of these two species.</p></tp:treatment-sec><tp:treatment-sec sec-type="etymology" id="SECID0E5EAG"><title>Etymology.</title><p>The specific name is from the Latin <italic>crista</italic> meaning crests and <italic>ventralis</italic> meaning ventral.</p></tp:treatment-sec><tp:treatment-sec sec-type="type locality" id="SECID0EIFAG"><title>Type locality.</title><p>Between Cabo Vidio and Cabo de Peñas, Asturias, Spain.</p></tp:treatment-sec><tp:treatment-sec sec-type="habitat" id="SECID0ENFAG"><title>Habitat.</title><p>Specimens were collected in shallow water (24–34.5 m depth).</p></tp:treatment-sec><tp:treatment-sec sec-type="distribution" id="SECID0ESFAG"><title>Distribution.</title><p>Atlantic Ocean. Cantabrian Sea: Between Cabo Vidio and Cabo de Peñas, Asturias, Spain.</p><!--PageBreak--></tp:treatment-sec></tp:taxon-treatment>
