# Supplementary material for: Prionospio from the coast of the Iberian Peninsula, with the description of two new species (Annelida, Spionidae)
Source: Zookeys. 2018 Dec 20;(810):1–18. doi: 10.3897/zookeys.810.26910 (PMC6308225; doi:10.3897/zookeys.810.26910)
Supplement: XML Treatment for Prionospio parapari [file zookeys.810.26910-treatment5.xml]

<!DOCTYPE tp:taxon-treatment
  PUBLIC "-//TaxonX//DTD Taxonomic Treatment Publishing DTD v0 20100105//EN" "tax-treatment-NSO.dtd">
<tp:taxon-treatment xmlns:tp="http://www.plazi.org/taxpub"><tp:treatment-meta><kwd-group><label>Taxon classification</label><kwd><named-content xmlns:xlink="http://www.w3.org/1999/xlink" content-type="kingdom">Animalia</named-content></kwd><kwd><named-content xmlns:xlink="http://www.w3.org/1999/xlink" content-type="order">Spionida</named-content></kwd><kwd><named-content xmlns:xlink="http://www.w3.org/1999/xlink" content-type="family">Spionidae</named-content></kwd></kwd-group><mixed-citation publication-type="journal"><person-group><name><surname>elgado-Blas</surname><given-names>Víctor Hugo</given-names></name><name><surname>íaz-Díaz</surname><given-names>Óscar</given-names></name><name><surname>iéitez</surname><given-names>José M.</given-names></name></person-group><article-title><italic><tp:taxon-name><tp:taxon-name-part taxon-name-part-type="genus" reg="Prionospio">Prionospio</tp:taxon-name-part></tp:taxon-name></italic> from the coast of the Iberian Peninsula, with the description of two new species (<tp:taxon-name><tp:taxon-name-part taxon-name-part-type="phylum">Annelida</tp:taxon-name-part></tp:taxon-name>, <tp:taxon-name><tp:taxon-name-part taxon-name-part-type="family">Spionidae</tp:taxon-name-part></tp:taxon-name>)</article-title><source>Zookeys</source><day>20</day><month>12</month><year>2018</year><volume>2018</volume><issue>810</issue><fpage>1</fpage><lpage>18</lpage><pub-id pub-id-type="doi">10.3897/zookeys.810.26910</pub-id></mixed-citation></tp:treatment-meta><tp:nomenclature><tp:taxon-name>
                <tp:taxon-name-part taxon-name-part-type="genus" reg="Prionospio">Prionospio</tp:taxon-name-part>
                <tp:taxon-name-part taxon-name-part-type="species" reg="parapari">parapari</tp:taxon-name-part>
                <object-id xmlns:xlink="http://www.w3.org/1999/xlink" content-type="zoobank" xlink:type="simple">http://zoobank.org/EFF7C0D4-5E43-4E9D-9BF6-CB12DB8226BE</object-id>
              </tp:taxon-name><tp:taxon-status xmlns:xlink="http://www.w3.org/1999/xlink" xlink:type="simple">sp. n.</tp:taxon-status><xref ref-type="fig" rid="F4">Figure 4A–Z</xref></tp:nomenclature><tp:treatment-sec sec-type="material" id="SECID0EEHAG"><title>Material examined.</title><p>Atlantic Ocean. <bold>Holotype</bold> (<named-content xmlns:xlink="http://www.w3.org/1999/xlink" content-type="dwc:institutional_code" xlink:type="simple">MNCNM</named-content> 16.01/18433), Mouth of Piedras River, Huelva: St. D24, <named-content xmlns:xlink="http://www.w3.org/1999/xlink" content-type="dwc:verbatimCoordinates" xlink:type="simple"><named-content content-type="geo-json" specific-use="{&#34;type&#34;:&#34;Point&#34;,&#34;coordinates&#34;:[-7.118889,37.214722]}" id="NCID0EUHAG" xlink:type="simple">37°12'53"N, 7°7'8"W</named-content></named-content>, coll. L Lopez-Serrano, March 1988. 8 <bold>Paratypes</bold> (anterior fragments) (<named-content xmlns:xlink="http://www.w3.org/1999/xlink" content-type="dwc:institutional_code" xlink:type="simple">MNCNM</named-content> 16.01/18434), St. D22, <named-content xmlns:xlink="http://www.w3.org/1999/xlink" content-type="dwc:verbatimCoordinates" xlink:type="simple"><named-content content-type="geo-json" specific-use="{&#34;type&#34;:&#34;Point&#34;,&#34;coordinates&#34;:[-7.152222,37.211667]}" id="NCID0EDIAG" xlink:type="simple">37°12'42"N, 7°9'8"W</named-content></named-content>, coll. L Lopez-Serrano, November 1987; 6 <bold>paratypes</bold> (<named-content xmlns:xlink="http://www.w3.org/1999/xlink" content-type="dwc:institutional_code" xlink:type="simple">MNCNM</named-content> 16.01/18435), St. D24, <named-content xmlns:xlink="http://www.w3.org/1999/xlink" content-type="dwc:verbatimCoordinates" xlink:type="simple"><named-content content-type="geo-json" specific-use="{&#34;type&#34;:&#34;Point&#34;,&#34;coordinates&#34;:[-7.118889,37.214722]}" id="NCID0ESIAG" xlink:type="simple">37°12'53"N, 7°7'8"W</named-content></named-content>, coll. L Lopez-Serrano, March 1988; 2 <bold>paratypes</bold> (<named-content xmlns:xlink="http://www.w3.org/1999/xlink" content-type="dwc:institutional_code" xlink:type="simple">MNCNM</named-content> 16.01/18436), St. D25, <named-content xmlns:xlink="http://www.w3.org/1999/xlink" content-type="dwc:verbatimCoordinates" xlink:type="simple"><named-content content-type="geo-json" specific-use="{&#34;type&#34;:&#34;Point&#34;,&#34;coordinates&#34;:[-7.132500,37.214722]}" id="NCID0EBJAG" xlink:type="simple">37°12'53"N, 7°7'57"W</named-content></named-content>, coll. L López-Serrano, March 1988; 2 <bold>paratypes</bold> and anterior fragments (<named-content xmlns:xlink="http://www.w3.org/1999/xlink" content-type="dwc:institutional_code" xlink:type="simple">MNCNM</named-content> 16.01/18437), St. D29, <named-content xmlns:xlink="http://www.w3.org/1999/xlink" content-type="dwc:verbatimCoordinates" xlink:type="simple"><named-content content-type="geo-json" specific-use="{&#34;type&#34;:&#34;Point&#34;,&#34;coordinates&#34;:[-7.066667,37.113889]}" id="NCID0EQJAG" xlink:type="simple">37°6'50"N, 7°4'0"W</named-content></named-content>, coll. L Lopez-Serrano, May 1988; 1 <bold>paratype</bold> and 4 anterior fragments (<named-content xmlns:xlink="http://www.w3.org/1999/xlink" content-type="dwc:institutional_code" xlink:type="simple">MNCNM</named-content> 16.01/18438), St. D38, <named-content xmlns:xlink="http://www.w3.org/1999/xlink" content-type="dwc:verbatimCoordinates" xlink:type="simple"><named-content content-type="geo-json" specific-use="{&#34;type&#34;:&#34;Point&#34;,&#34;coordinates&#34;:[-7.099167,37.212500]}" id="NCID0E6JAG" xlink:type="simple">37°12'45"N, 7°5'57"W</named-content></named-content>, coll. L Lopez-Serrano, November 1988. Coruña: 1 <bold>paratype</bold> (<named-content xmlns:xlink="http://www.w3.org/1999/xlink" content-type="dwc:institutional_code" xlink:type="simple">MNCNM</named-content> 16.01/12588), Ria de Ferrol, Batel Bay, 1 February 2010, coll. J Parapar; 1 <bold>paratype</bold> (<named-content xmlns:xlink="http://www.w3.org/1999/xlink" content-type="dwc:institutional_code" xlink:type="simple">MNCNM</named-content> 16.01/12569), coll. J Parapar; 64 <bold>paratypes</bold> (<named-content xmlns:xlink="http://www.w3.org/1999/xlink" content-type="dwc:institutional_code" xlink:type="simple">MNCNM</named-content> 16.01/125701); 1 <bold>paratype</bold> (<named-content xmlns:xlink="http://www.w3.org/1999/xlink" content-type="dwc:institutional_code" xlink:type="simple">MNCNM</named-content> 16.01/12572), <named-content xmlns:xlink="http://www.w3.org/1999/xlink" content-type="dwc:verbatimCoordinates" xlink:type="simple"><named-content content-type="geo-json" specific-use="{&#34;type&#34;:&#34;Point&#34;,&#34;coordinates&#34;:[-8.254167,43.485833]}" id="NCID0EDLAG" xlink:type="simple">43°29'9"N, 08°15'15"W</named-content></named-content>; 1 <bold>paratype</bold> (<named-content xmlns:xlink="http://www.w3.org/1999/xlink" content-type="dwc:institutional_code" xlink:type="simple">MNCNM</named-content> 16.01/12573), <named-content xmlns:xlink="http://www.w3.org/1999/xlink" content-type="dwc:verbatimCoordinates" xlink:type="simple"><named-content content-type="geo-json" specific-use="{&#34;type&#34;:&#34;Point&#34;,&#34;coordinates&#34;:[-8.178889,43.491944]}" id="NCID0ESLAG" xlink:type="simple">43°29'31"N, 8°10'44"W</named-content></named-content>; 6 <bold>paratypes</bold> (<named-content xmlns:xlink="http://www.w3.org/1999/xlink" content-type="dwc:institutional_code" xlink:type="simple">MNCNM</named-content> 16.01/12574), <named-content xmlns:xlink="http://www.w3.org/1999/xlink" content-type="dwc:verbatimCoordinates" xlink:type="simple"><named-content content-type="geo-json" specific-use="{&#34;type&#34;:&#34;Point&#34;,&#34;coordinates&#34;:[-8.203889,43.460556]}" id="NCID0EBMAG" xlink:type="simple">43°27'38"N, 08°12'14"W</named-content></named-content>; 5 <bold>paratypes</bold> (<named-content xmlns:xlink="http://www.w3.org/1999/xlink" content-type="dwc:institutional_code" xlink:type="simple">MNCNM</named-content> 16.01/12577), <named-content xmlns:xlink="http://www.w3.org/1999/xlink" content-type="dwc:verbatimCoordinates" xlink:type="simple"><named-content content-type="geo-json" specific-use="{&#34;type&#34;:&#34;Point&#34;,&#34;coordinates&#34;:[-8.186944,43.480833]}" id="NCID0EQMAG" xlink:type="simple">43°28'51"N, 8°11'13"W</named-content></named-content>; 4 <bold>paratypes</bold> (<named-content xmlns:xlink="http://www.w3.org/1999/xlink" content-type="dwc:institutional_code" xlink:type="simple">MNCNM</named-content> 16.01/12578); 2 <bold>paratypes</bold> (<named-content xmlns:xlink="http://www.w3.org/1999/xlink" content-type="dwc:institutional_code" xlink:type="simple">MNCNM</named-content> 16.01/12579); 1 <bold>paratype</bold> (<named-content xmlns:xlink="http://www.w3.org/1999/xlink" content-type="dwc:institutional_code" xlink:type="simple">MNCNM</named-content> 16.01/12580), <named-content xmlns:xlink="http://www.w3.org/1999/xlink" content-type="dwc:verbatimCoordinates" xlink:type="simple"><named-content content-type="geo-json" specific-use="{&#34;type&#34;:&#34;Point&#34;,&#34;coordinates&#34;:[-8.171944,43.485278]}" id="NCID0ENNAG" xlink:type="simple">43°29'7"N, 8°10'19"W</named-content></named-content>; 1 <bold>paratype</bold> (<named-content xmlns:xlink="http://www.w3.org/1999/xlink" content-type="dwc:institutional_code" xlink:type="simple">MNCNM</named-content> 16.01/12582), <named-content xmlns:xlink="http://www.w3.org/1999/xlink" content-type="dwc:verbatimCoordinates" xlink:type="simple"><named-content content-type="geo-json" specific-use="{&#34;type&#34;:&#34;Point&#34;,&#34;coordinates&#34;:[-8.195833,43.479444]}" id="NCID0E3NAG" xlink:type="simple">43°28'46"N, 8°11'45"W</named-content></named-content>; 1 <bold>paratype</bold> (<named-content xmlns:xlink="http://www.w3.org/1999/xlink" content-type="dwc:institutional_code" xlink:type="simple">MNCNM</named-content> 16.01/12583), <named-content xmlns:xlink="http://www.w3.org/1999/xlink" content-type="dwc:verbatimCoordinates" xlink:type="simple"><named-content content-type="geo-json" specific-use="{&#34;type&#34;:&#34;Point&#34;,&#34;coordinates&#34;:[-8.203889,43.475278]}" id="NCID0ELOAG" xlink:type="simple">43°28'31"N, 8°12'14"W</named-content></named-content>; 1 <bold>paratype</bold> (<named-content xmlns:xlink="http://www.w3.org/1999/xlink" content-type="dwc:institutional_code" xlink:type="simple">MNCNM</named-content> 16.01/12589), <named-content xmlns:xlink="http://www.w3.org/1999/xlink" content-type="dwc:verbatimCoordinates" xlink:type="simple"><named-content content-type="geo-json" specific-use="{&#34;type&#34;:&#34;Point&#34;,&#34;coordinates&#34;:[-8.276944,43.467222]}" id="NCID0E1OAG" xlink:type="simple">43°28'2"N, 8°16'37"W</named-content></named-content>; 6 <bold>paratypes</bold> (<named-content xmlns:xlink="http://www.w3.org/1999/xlink" content-type="dwc:institutional_code" xlink:type="simple">MNCNM</named-content> 16.01/12575), <named-content xmlns:xlink="http://www.w3.org/1999/xlink" content-type="dwc:verbatimCoordinates" xlink:type="simple"><named-content content-type="geo-json" specific-use="{&#34;type&#34;:&#34;Point&#34;,&#34;coordinates&#34;:[-8.254167,43.480833]}" id="NCID0EJPAG" xlink:type="simple">43°28'51"N, 8°15'15"W</named-content></named-content>; 1 <bold>paratype</bold> (<named-content xmlns:xlink="http://www.w3.org/1999/xlink" content-type="dwc:institutional_code" xlink:type="simple">MNCNM</named-content> 16.01/15810); 1 paratype (<named-content xmlns:xlink="http://www.w3.org/1999/xlink" content-type="dwc:institutional_code" xlink:type="simple">MNCNM</named-content> 16.01/15802); 1 <bold>paratype</bold> (<named-content xmlns:xlink="http://www.w3.org/1999/xlink" content-type="dwc:institutional_code" xlink:type="simple">MNCNM</named-content> 16.01/15800); 1 <bold>paratype</bold> (<named-content xmlns:xlink="http://www.w3.org/1999/xlink" content-type="dwc:institutional_code" xlink:type="simple">MNCNM</named-content> 16.01/15811), Ria de Ferrol, Laxe Bay, coll. J Parapar; Ria de Ferrol, Redonda Point, coll. J Parapar.</p></tp:treatment-sec><tp:treatment-sec sec-type="description" id="SECID0EIQAG"><title>Description.</title><p>Holotype complete, 18.0 mm long with 62 chaetigers, 0.4 mm wide. Complete paratypes, 17.0–21.0 mm long with 47–68 chaetigers, 0.2–0.8 mm wide. Incomplete paratypes, 4.0–12.5 mm long with 14–61 chaetigers, 0.2–0.5 mm wide. Color in alcohol pale white. Prostomium bottle-shaped, truncated and narrow anteriorly, widening in mid-region (Fig. <xref ref-type="fig" rid="F4">4A</xref>), posteriorly tapered, with long, blunt caruncle extending to anterior edge of chaetiger II (Fig. <xref ref-type="fig" rid="F4">4A</xref>); caruncle with large V-shaped nuchal organs on either side (Fig. <xref ref-type="fig" rid="F4">4A, B</xref>). Two pairs of brown-black subdermal eyes (holotype brown), arranged in a trapezoid; anterior pair small, posterior pair very large, both pairs crescent-shaped (Fig. <xref ref-type="fig" rid="F4">4A, B</xref>) (one specimen lacks eyes). Palps lost. Peristomium moderate in size, collar-like, surrounding prostomium, fused dorsally with large, rounded notopodial lamellae on chaetiger I (Fig. <xref ref-type="fig" rid="F4">4A, C</xref>). Neuropodial postchaetal lamellae on chaetiger I large, rounded (Fig. <xref ref-type="fig" rid="F4">4C</xref>), less than half the size of notopodial lamellae.</p><fig id="F4" position="float" orientation="portrait"><label>Figure 4.</label><caption><p><italic><tp:taxon-name><tp:taxon-name-part taxon-name-part-type="genus" reg="Prionospio">Prionospio</tp:taxon-name-part><tp:taxon-name-part taxon-name-part-type="species" reg="parapari">parapari</tp:taxon-name-part></tp:taxon-name></italic> sp. n. (Holotype <named-content xmlns:xlink="http://www.w3.org/1999/xlink" content-type="dwc:institutional_code" xlink:type="simple">MNCNM</named-content> 16.01/18433: <bold>A, C, L</bold> Paratype <named-content xmlns:xlink="http://www.w3.org/1999/xlink" content-type="dwc:institutional_code" xlink:type="simple">MNCNM</named-content> 16.01/18434: <bold>B</bold>): <bold>A</bold> Anterior end, dorso-lateral view <bold>B</bold> anterior end, dorso-lateral view, showing dorsal crest and crest <bold>C</bold> parapodium of first chaetiger <bold>D–H</bold> parapodium of chaetigers II–VI, frontal view (<bold>D</bold> and <bold>G</bold> with branchiae removed) <bold>I</bold> chaetiger from middle-posterior region <bold>J</bold> chaetiger from posterior region <bold>K</bold> heavily granulated, unilimbate notochaeta from anterior row of anterior chaetigers <bold>L</bold> heavily granulated, unilimbate notochaeta from posterior row of anterior chaetigers <bold>M</bold> unilimbate notochaeta from anterior row of middle chaetigers <bold>N</bold> unilimbate notochaeta from posterior row of middle chaetigers <bold>O</bold> smooth, alimbate chaeta on posterior notopodia <bold>P</bold> slightly granulated, unilimbate neurochaeta from posterior row of anterior chaetiger <bold>Q, R</bold> heavily granulated, unilimbate chaeta from chaetigers II–IX <bold>S, T</bold> smooth, unilimbate neurochaetae from anterior and posterior rows, respectively <bold>U</bold> sabre chaeta <bold>V, V</bold>' neuropodial hooded hooks <bold>W</bold> alternating alimbate capillaries <bold>X</bold> pygidium, ventral view. Abbreviations: Nuchal organ (No), Dorsal crest (Dc). Scale bars: 0.2 mm (<bold>A</bold>); 0.5 mm (<bold>B, X</bold>); 0.4 mm (<bold>G–J</bold>); 0.03 mm (<bold>K–W</bold>).</p></caption><graphic xmlns:xlink="http://www.w3.org/1999/xlink" xlink:href="zookeys-810-001-g004.jpg" position="float" orientation="portrait" xlink:type="simple" id="oo_251933.jpg"/></fig><p>Four pairs of branchiae present on chaetigers II–V (Fig. <xref ref-type="fig" rid="F4">4B, C</xref>); first pair longer than fourth pair, up to 1 time and a half longer than the fourth pair. Pairs 1 and 4 with long, slender, dense digitiform pinnules arranged along posterior face of the stems, pinnules thick, long, blunt in middle region of branchiae (Fig. <xref ref-type="fig" rid="F3">3B</xref>); branchiae with very long, naked, smooth, distal tips (Fig. <xref ref-type="fig" rid="F4">4B</xref>). Pairs 2 and 3 apinnate, cirriform, long, <!--PageBreak--><!--PageBreak-->densely ciliated laterally, with pointed tips (Fig. <xref ref-type="fig" rid="F4">4E, F</xref>); subequal in length, up to 3 times shorter than pinnate pairs, but longer than notopodial lamellae (Fig. <xref ref-type="fig" rid="F4">4B, E, F</xref>).</p><p>Notopodial postchaetal lamellae triangular and slender on chaetigers II–VI (Fig. <xref ref-type="fig" rid="F4">4D–H</xref>); largest on chaetigers III–IV, with short triangular tips (Fig. <xref ref-type="fig" rid="F4">4E, F</xref>); becoming wider on chaetigers V–VI (Fig. <xref ref-type="fig" rid="F4">4G, H</xref>) and thereafter progressively decreasing in size; small, rounded on middle and posterior chaetigers (Fig. <xref ref-type="fig" rid="F4">4I, J</xref>). Notopodial lamellae united across dorsum, forming a high dorsal crest on chaetiger VII and low dorsal crests on chaetigers VIII–IX (Fig. <xref ref-type="fig" rid="F4">4A</xref>); some specimens without dorsal crests on chaetiger IX, subsequent chaetigers lacking crests. Ventral and dorsal edges of notopodial and neuropodial lamellae touch only on chaetiger III (Fig. <xref ref-type="fig" rid="F4">4E</xref>). Notopodial prechaetal lamellae moderate and oval in branchial region (Fig. <xref ref-type="fig" rid="F4">4E–G</xref>), not basally fused with notopodial postchaetal lamellae, inconspicuous thereafter (Fig. <xref ref-type="fig" rid="F4">4H–J</xref>).</p><p>Anterior neuropodial postchaetal lamellae rounded (Fig. <xref ref-type="fig" rid="F4">4C, F–H</xref>) throughout, except on chaetigers II–III; lamella on chaetiger II triangular, large, with ventral edge enlarged, pointed (Fig. <xref ref-type="fig" rid="F4">4D</xref>); lamella on chaetiger III oval with dorsal edge enlarged (Fig. <xref ref-type="fig" rid="F4">4E</xref>); second and third pairs larger than other neuropodial lamellae; subsequent neuropodial lamellae small and rounded on middle chaetigers (Fig. <xref ref-type="fig" rid="F4">4I</xref>), and rounded lobes on posterior chaetigers (Fig. <xref ref-type="fig" rid="F4">4J</xref>). Neuropodial prechaetal lamellae low in anterior region (Fig. <xref ref-type="fig" rid="F4">4C–H</xref>), rudimentary throughout. Interparapodial pouches lacking. All anterior and middle notopodial chaetae arranged in two rows. Notochaetae on chaetigers I–IX heavily granulated, unilimbate (Fig. <xref ref-type="fig" rid="F4">4K, L</xref>); posterior row longer, more heavily granulated (Fig. <xref ref-type="fig" rid="F4">4L</xref>) than anterior row (Fig. K); both rows of chaetae on middle notopodia thin, smooth, unilimbate (Fig. <xref ref-type="fig" rid="F4">4M, N</xref>); anterior row shorter (up to half) (Fig. <xref ref-type="fig" rid="F4">4M</xref>) than posterior row (Fig. <xref ref-type="fig" rid="F4">4N</xref>); posterior notopodia with smooth, alimbate chaetae (Fig. <xref ref-type="fig" rid="F4">4O</xref>) arranged in one row. All neuropodial capillaries arranged in two rows; capillaries on chaetiger I slightly granulated, unilimbate (Fig. <xref ref-type="fig" rid="F4">4P</xref>); chaetigers II–IX with heavily granulated, unilimbate neurochaetae (Fig. <xref ref-type="fig" rid="F4">4Q, R</xref>); posterior row more heavily granulated (Fig. <xref ref-type="fig" rid="F4">4R</xref>), with limbation wider than for notochaetae. Neurochaetae smooth, unilimbate on subsequent chaetigers, those on anterior row up to three times shorter and wider (Fig. <xref ref-type="fig" rid="F4">4S</xref>) than those on posterior row; limbation of posterior row wider than that of the anterior one (Fig. <xref ref-type="fig" rid="F4">4T</xref>); chaetae on posterior neuropodia arranged in one row. Neuropodial sabre chaetae from chaetigers X–XII (holotype X), up to two per fascicle, each chaeta stout, curved, heavily granulated, bilimbate (Fig. <xref ref-type="fig" rid="F4">4U</xref>). Neuropodial hooded hooks (Fig. <xref ref-type="fig" rid="F4">4V, V</xref>') from chaetigers XI–XV (holotype XIII), up to eight per fascicle, alternating with long, thin, alimbate capillaries (Fig. <xref ref-type="fig" rid="F4">4W</xref>). Notopodial hooded hooks on chaetigers XXIX–XXXVIII (holotype XXXIII), up to six per fascicle, alternating with up to two thin, alimbate capillaries, hooks on posterior chaetigers longer than those on middle chaetigers; all hooks with four pairs of small teeth above main tooth, and large secondary hoods (Fig. <xref ref-type="fig" rid="F4">4V, V</xref>').</p><p>Pygidium with one long median cirrus and two short, lateral lobes (Fig. <xref ref-type="fig" rid="F4">4X</xref>).</p></tp:treatment-sec><tp:treatment-sec sec-type="remarks" id="SECID0ETYAG"><title>Remarks.</title><p><italic><tp:taxon-name><tp:taxon-name-part taxon-name-part-type="genus" reg="Prionospio">Prionospio</tp:taxon-name-part><tp:taxon-name-part taxon-name-part-type="species" reg="parapari">parapari</tp:taxon-name-part></tp:taxon-name></italic> sp. n. is very similar to <italic><tp:taxon-name><tp:taxon-name-part taxon-name-part-type="genus" reg="Prionospio">P.</tp:taxon-name-part><tp:taxon-name-part taxon-name-part-type="species" reg="fallax">fallax</tp:taxon-name-part></tp:taxon-name></italic> in having a prostomium that is truncated on the anterior margin, a neuropodial postchaetal lamellae on chaetiger II being the same shape, and a high dorsal crest on chaetiger 7. However, <italic><tp:taxon-name><tp:taxon-name-part taxon-name-part-type="genus" reg="Prionospio">P.</tp:taxon-name-part><tp:taxon-name-part taxon-name-part-type="species" reg="parapari">parapari</tp:taxon-name-part></tp:taxon-name></italic> sp. n. can be distinguished from <italic><tp:taxon-name><tp:taxon-name-part taxon-name-part-type="genus" reg="Prionospio">P.</tp:taxon-name-part><tp:taxon-name-part taxon-name-part-type="species" reg="fallax">fallax</tp:taxon-name-part></tp:taxon-name></italic> as redescribed by <xref ref-type="bibr" rid="B27">Sigvaldadóttir and Mackie (1993)</xref><!--PageBreak-->, by the former having rounded (rather than rectangular) postchaetal neuropodial lamellae on chaetiger I, the first pair of branchiae longer than fourth (rather than of equal size), and with dense digitiform (rather than sparse lateral) pinnules arranged along the posterior face of the stems on branchiae 1 and 4, and cirriform (rather than subtriangular) second and third branchial pairs. In addition, the low dorsal crests in <italic><tp:taxon-name><tp:taxon-name-part taxon-name-part-type="genus" reg="Prionospio">P.</tp:taxon-name-part><tp:taxon-name-part taxon-name-part-type="species" reg="parapari">parapari</tp:taxon-name-part></tp:taxon-name></italic> sp. n. are present on chaetigers VIII–IX while in <italic><tp:taxon-name><tp:taxon-name-part taxon-name-part-type="genus" reg="Prionospio">P.</tp:taxon-name-part><tp:taxon-name-part taxon-name-part-type="species" reg="fallax">fallax</tp:taxon-name-part></tp:taxon-name></italic> they are absent; the neuropodium on chaetiger III in <italic><tp:taxon-name><tp:taxon-name-part taxon-name-part-type="genus" reg="Prionospio">P.</tp:taxon-name-part><tp:taxon-name-part taxon-name-part-type="species" reg="parapari">parapari</tp:taxon-name-part></tp:taxon-name></italic> sp. n. is oval with an enlarged dorsal edge whilst in <italic><tp:taxon-name><tp:taxon-name-part taxon-name-part-type="genus" reg="Prionospio">P.</tp:taxon-name-part><tp:taxon-name-part taxon-name-part-type="species" reg="fallax">fallax</tp:taxon-name-part></tp:taxon-name></italic> it is subtriangular and dorsally pointed; and the sabre chaetae in <italic><tp:taxon-name><tp:taxon-name-part taxon-name-part-type="genus" reg="Prionospio">P.</tp:taxon-name-part><tp:taxon-name-part taxon-name-part-type="species" reg="parapari">parapari</tp:taxon-name-part></tp:taxon-name></italic> sp. n. are heavily granulated and bilimbate whereas in <italic><tp:taxon-name><tp:taxon-name-part taxon-name-part-type="genus" reg="Prionospio">P.</tp:taxon-name-part><tp:taxon-name-part taxon-name-part-type="species" reg="fallax">fallax</tp:taxon-name-part></tp:taxon-name></italic> they are distally granulated and alimbate. The pygidium lacks pigmentation in <italic><tp:taxon-name><tp:taxon-name-part taxon-name-part-type="genus" reg="Prionospio">P.</tp:taxon-name-part><tp:taxon-name-part taxon-name-part-type="species" reg="parapari">parapari</tp:taxon-name-part></tp:taxon-name></italic>.</p><p><italic><tp:taxon-name><tp:taxon-name-part taxon-name-part-type="genus" reg="Prionospio">Prionospio</tp:taxon-name-part><tp:taxon-name-part taxon-name-part-type="species" reg="parapari">parapari</tp:taxon-name-part></tp:taxon-name></italic> sp. n. is also similar to <italic><tp:taxon-name><tp:taxon-name-part taxon-name-part-type="genus" reg="Prionospio">P.</tp:taxon-name-part><tp:taxon-name-part taxon-name-part-type="species" reg="komaeti">komaeti</tp:taxon-name-part></tp:taxon-name></italic> Hylleberg &amp; Nateewathana, 1991, <italic><tp:taxon-name><tp:taxon-name-part taxon-name-part-type="genus" reg="Prionospio">P.</tp:taxon-name-part><tp:taxon-name-part taxon-name-part-type="species" reg="depauperata">depauperata</tp:taxon-name-part></tp:taxon-name></italic> Imajima, 1990, and <italic><tp:taxon-name><tp:taxon-name-part taxon-name-part-type="genus" reg="Prionospio">P.</tp:taxon-name-part><tp:taxon-name-part taxon-name-part-type="species" reg="oligopinnulata">oligopinnulata</tp:taxon-name-part></tp:taxon-name></italic> Delgado-Blas, 2015, in that all three species have a prostomium that is truncated on the anterior margin, the same shaped neuropodial postchaetal lamellae on chaetiger II, and a high membranous dorsal crest on chaetiger VII that decreases in height on chaetigers VIII–IX. However, <italic><tp:taxon-name><tp:taxon-name-part taxon-name-part-type="genus" reg="Prionospio">P.</tp:taxon-name-part><tp:taxon-name-part taxon-name-part-type="species" reg="parapari">parapari</tp:taxon-name-part></tp:taxon-name></italic> sp. n. differs from the first two species in that it has rounded (rather than square or lanceolate) notopodial and neuropodial postchaetal lamellae on chaetiger I, and an oval neuropodium on chaetiger III with the dorsal edge enlarged (rather than one that is square or triangular). In addition, the branchiae of <italic><tp:taxon-name><tp:taxon-name-part taxon-name-part-type="genus" reg="Prionospio">P.</tp:taxon-name-part><tp:taxon-name-part taxon-name-part-type="species" reg="parapari">parapari</tp:taxon-name-part></tp:taxon-name></italic> sp. n. have long, naked, smooth distal tips, whereas those of <italic><tp:taxon-name><tp:taxon-name-part taxon-name-part-type="genus" reg="Prionospio">P.</tp:taxon-name-part><tp:taxon-name-part taxon-name-part-type="species" reg="komaeti">komaeti</tp:taxon-name-part></tp:taxon-name></italic> and <italic><tp:taxon-name><tp:taxon-name-part taxon-name-part-type="genus" reg="Prionospio">P.</tp:taxon-name-part><tp:taxon-name-part taxon-name-part-type="species" reg="depauperata">depauperata</tp:taxon-name-part></tp:taxon-name></italic> have pinnules extending to the distal end, and <italic><tp:taxon-name><tp:taxon-name-part taxon-name-part-type="genus" reg="Prionospio">P.</tp:taxon-name-part><tp:taxon-name-part taxon-name-part-type="species" reg="parapari">parapari</tp:taxon-name-part></tp:taxon-name></italic> lacks low dorsal crests on chaetigers X–XI/XIII. <italic><tp:taxon-name><tp:taxon-name-part taxon-name-part-type="genus" reg="Prionospio">Prionospio</tp:taxon-name-part><tp:taxon-name-part taxon-name-part-type="species" reg="parapari">parapari</tp:taxon-name-part></tp:taxon-name></italic> sp. n. also differs from <italic><tp:taxon-name><tp:taxon-name-part taxon-name-part-type="genus" reg="Prionospio">P.</tp:taxon-name-part><tp:taxon-name-part taxon-name-part-type="species" reg="depauperata">depauperata</tp:taxon-name-part></tp:taxon-name></italic> in that it has sabre chaetae without a distal filament, the notopodial hooded hooks start on chaetigers XIX–XXXVIII rather than XLV–XLVII, and the pygidium has two long lateral lobes rather than two short lateral cirri. Furthermore, <italic><tp:taxon-name><tp:taxon-name-part taxon-name-part-type="genus" reg="Prionospio">P.</tp:taxon-name-part><tp:taxon-name-part taxon-name-part-type="species" reg="parapari">parapari</tp:taxon-name-part></tp:taxon-name></italic> sp. n. is similar to <italic><tp:taxon-name><tp:taxon-name-part taxon-name-part-type="genus" reg="Prionospio">P.</tp:taxon-name-part><tp:taxon-name-part taxon-name-part-type="species" reg="oligopinnulata">oligopinnulata</tp:taxon-name-part></tp:taxon-name></italic> in that both species show the same pygidial structure, but differs in having cirriform rather than triangular second and third branchial pairs. In addition, the low dorsal crests on chaetigers X–XIV are absent in <italic><tp:taxon-name><tp:taxon-name-part taxon-name-part-type="genus" reg="Prionospio">P.</tp:taxon-name-part><tp:taxon-name-part taxon-name-part-type="species" reg="parapari">parapari</tp:taxon-name-part></tp:taxon-name></italic> sp. n., the neuropodium on chaetiger III is oval with the dorsal edge enlarged (rather than subtriangular and ventrally pointed), and the sabre chaetae are bilimbate (rather than alimbate). <italic><tp:taxon-name><tp:taxon-name-part taxon-name-part-type="genus" reg="Prionospio">Prionospio</tp:taxon-name-part><tp:taxon-name-part taxon-name-part-type="species" reg="parapari">parapari</tp:taxon-name-part></tp:taxon-name></italic> sp. n. is similar to <italic><tp:taxon-name><tp:taxon-name-part taxon-name-part-type="genus" reg="Prionospio">P.</tp:taxon-name-part><tp:taxon-name-part taxon-name-part-type="species" reg="rotunda">rotunda</tp:taxon-name-part></tp:taxon-name></italic> Delgado-Blas, 2015 in that both species have large, rounded neuropodial postchaetal lamellae on chaetiger I, cirriform second and third branchial pairs, the first branchial pair always longer than fourth pair, and the same pygidium structure. However, <italic><tp:taxon-name><tp:taxon-name-part taxon-name-part-type="genus" reg="Prionospio">P.</tp:taxon-name-part><tp:taxon-name-part taxon-name-part-type="species" reg="parapari">parapari</tp:taxon-name-part></tp:taxon-name></italic> sp. n. differs from <italic><tp:taxon-name><tp:taxon-name-part taxon-name-part-type="genus" reg="Prionospio">P.</tp:taxon-name-part><tp:taxon-name-part taxon-name-part-type="species" reg="rotunda">rotunda</tp:taxon-name-part></tp:taxon-name></italic> in having a bottle-shaped prostomium that is truncated on the anterior margin (rather than a pyriform and rounded one). In addition, the low dorsal crests in <italic><tp:taxon-name><tp:taxon-name-part taxon-name-part-type="genus" reg="Prionospio">P.</tp:taxon-name-part><tp:taxon-name-part taxon-name-part-type="species" reg="parapari">parapari</tp:taxon-name-part></tp:taxon-name></italic> sp. n. are present on chaetigers VIII–IX whereas in <italic><tp:taxon-name><tp:taxon-name-part taxon-name-part-type="genus" reg="Prionospio">P.</tp:taxon-name-part><tp:taxon-name-part taxon-name-part-type="species" reg="rotunda">rotunda</tp:taxon-name-part></tp:taxon-name></italic> they are absent, and the neuropodium on chaetiger III is oval with an enlarged dorsal edge (rather than rounded). The differences between this new species and the other species examined are provided in the key.</p></tp:treatment-sec><tp:treatment-sec sec-type="etymology" id="SECID0EVDBG"><title>Etymology.</title><p>The species is named in honor of Dr Julio Parapar, in recognition of his major contribution to the study of polychaetes from Spanish coasts.</p></tp:treatment-sec><tp:treatment-sec sec-type="type locality" id="SECID0E1DBG"><title>Type locality.</title><p>Ría de Ferrol and the mouth of Piedras River, Huelva, Spain.</p></tp:treatment-sec><tp:treatment-sec sec-type="distribution" id="SECID0E6DBG"><title>Distribution.</title><p>To date, this species has been recorded only on the Spanish Atlantic coast (Ria de Ferrol and the mouth of Piedras River, Huelva).</p><!--PageBreak--></tp:treatment-sec><tp:treatment-sec><!--Section generated to contain objects referenced in tp:taxon-treatment.--><fig id="F3" position="float" orientation="portrait"><label>Figure 3.</label><caption><p><italic><tp:taxon-name><tp:taxon-name-part taxon-name-part-type="genus" reg="Prionospio">Prionospio</tp:taxon-name-part><tp:taxon-name-part taxon-name-part-type="species" reg="cristaventralis">cristaventralis</tp:taxon-name-part></tp:taxon-name></italic> sp. n. (Holotype <named-content xmlns:xlink="http://www.w3.org/1999/xlink" content-type="dwc:institutional_code" xlink:type="simple">MNCNM</named-content> 16.01/3983: <bold>A, B, G</bold> Paratype <named-content xmlns:xlink="http://www.w3.org/1999/xlink" content-type="dwc:institutional_code" xlink:type="simple">MNCNM</named-content> 16.01/3984: <bold>C, D, E, H, I</bold>): <bold>A</bold> Anterior end, dorso-lateral view <bold>B</bold> anterior end, lateral view <bold>C</bold> Parapodium of chaetiger I (paratype) <bold>D</bold> Parapodium of chaetigers X <bold>E</bold> parapodium of chaetigers 15 <bold>F</bold> parapodium of posterior chaetiger <bold>G</bold> dorsal crest <bold>H</bold> ventral crest <bold>I</bold> short, granulated, unilimbate, notopodial capillary chaeta from anterior row <bold>J</bold> granulated, unilimbate, notopodial capillary chaeta from posterior row of anterior chaetigers <bold>K</bold> short, granulated, unilimbate, notopodial capillary chaeta from anterior row of middle chaetigers <bold>L</bold> granulated, unilimbate, notopodial capillary chaeta from posterior row of middle chaetigers <bold>M</bold> very long, smooth, slender, alimbate, notopodial capillary chaeta from posterior chaetigers <bold>N</bold> sabre chaeta <bold>O</bold> neuropodial hooded hook <bold>P</bold> companion, thin, alimbate capillary chaeta. Abbreviations: Dorsal crest (Dc), Nuchal organ (No). Scale bars: 1 mm (<bold>A, B, G, H</bold>); 0.4 mm (<bold>C–F</bold>); 0.001 mm (<bold>I–P</bold>).</p></caption><graphic xmlns:xlink="http://www.w3.org/1999/xlink" xlink:href="zookeys-810-001-g003.jpg" position="float" orientation="portrait" xlink:type="simple" id="oo_251932.jpg"/></fig></tp:treatment-sec><ref-list><ref id="B27"><mixed-citation xmlns:xlink="http://www.w3.org/1999/xlink" xlink:type="simple"><person-group><name name-style="western"><surname>Sigvaldadóttir</surname><given-names>E</given-names></name><name name-style="western"><surname>Mackie</surname><given-names>ASY</given-names></name></person-group> (<year>1993</year>) <article-title><italic><tp:taxon-name><tp:taxon-name-part taxon-name-part-type="genus">Prionospio</tp:taxon-name-part><tp:taxon-name-part taxon-name-part-type="species">steenstrupi</tp:taxon-name-part></tp:taxon-name></italic>, <italic><tp:taxon-name><tp:taxon-name-part taxon-name-part-type="genus">P.</tp:taxon-name-part><tp:taxon-name-part taxon-name-part-type="species">fallax</tp:taxon-name-part></tp:taxon-name></italic> and <italic><tp:taxon-name><tp:taxon-name-part taxon-name-part-type="genus">P.</tp:taxon-name-part><tp:taxon-name-part taxon-name-part-type="species">dubia</tp:taxon-name-part></tp:taxon-name></italic> (<tp:taxon-name><tp:taxon-name-part taxon-name-part-type="class">Polychaeta</tp:taxon-name-part></tp:taxon-name>, <tp:taxon-name><tp:taxon-name-part taxon-name-part-type="family">Spionidae</tp:taxon-name-part></tp:taxon-name>): reevaluation of identity and status.</article-title><source>Sarsia</source><volume>78</volume>: <fpage>203</fpage>–<lpage>219</lpage>. <ext-link xlink:type="simple" ext-link-type="doi" xlink:href="10.1080/00364827.1993.10413535">https://doi.org/10.1080/00364827.1993.10413535</ext-link></mixed-citation></ref></ref-list></tp:taxon-treatment>
